# Supplementary material for: 2-Phenyl-2-(pyridin-2-yl)hexahydro­pyrimidine
Source: Acta Crystallogr Sect E Struct Rep Online. 2010 Nov 13;66(Pt 12):o3149. doi: 10.1107/S1600536810045976 (PMC3011375; doi:10.1107/S1600536810045976)
Supplement: Supplementary file 1 [file e-66-o3149-sup1.cif]

##############################################################################
###                                                                        ###
###        Electronic paper (Acta Crystallographica Section E)             ###
###                                                                        ###
##############################################################################
#                                                                            #
# This CIF contains the data in a paper accepted for publication in Acta     #
# Crystallographica Section E. It conforms to the requirements of Notes      #
# for Authors for Section E, and has been peer reviewed under the auspices   #
# of the IUCr Commission on Journals.                                        #
#                                                                            #
# Full details of the Crystallographic Information File format               #
# are given in the paper "The Crystallographic Information File (CIF):       #
# a New Standard Archive File for Crystallography" by S. R. Hall, F. H.      #
# Allen and I. D. Brown [Acta Cryst. (1991), A47, 655-685].                  #
#                                                                            #
# The current version of the core CIF dictionary is obtainable from          #
# ftp://ftp.iucr.org/pub/cif_core.dic. The current version number is 2.4.    #
#                                                                            #
# Software is freely available for graphical display of the structure(s) in  #
# this CIF.  For information consult the CIF home page http://www.iucr.org/  #
# cif/home.html                                                              #
#                                                                            #
# This file may be used for bona fide research purposes within the           #
# scientific community so long as proper attribution is given to the journal # 
# article from which it was obtained.                                        #
#                                                                            #
##############################################################################
                                             
data_global
_audit_creation_method     'by teXsan for Windows v1.06'
_journal_date_recd_electronic     2010-10-29
_journal_date_accepted     2010-11-08
_journal_name_full     'Acta Crystallographica, Section E'
_journal_year     2010
_journal_volume     66
_journal_issue     12
_journal_page_first     o3149
_journal_page_last     o3149
_journal_paper_category     QO
_journal_coeditor_code     FL2327
_publ_contact_author_name     ' Richard E. Norman'
_publ_contact_author_address
;
Department of Chemistry,
Box 2117
Sam Houston State University
Huntsville, TX  77341
U.S.A.
;
_publ_contact_author_email     'norman@shsu.edu'
_publ_contact_author_fax     '(936)294-4996'
_publ_contact_author_phone     '(936)294-1527'
_publ_section_title
;
2-Phenyl-2-(pyridin-2-yl)-hexahydropyrimidine
;
loop_
    _publ_author_name
    _publ_author_address
    'Naleen B. Jayaratna'
;
Department of Chemistry,
Box 2117
Sam Houston State University
Huntsville, TX 77341
USA
;
    'Richard E. Norman'
;
Department of Chemistry,
Box 2117
Sam Houston State University
Huntsville, TX 77341
USA
;
data_I
_chemical_name_systematic
;
2-Phenyl-2-(pyridin-2-yl)-hexahydropyrimidine
;
_chemical_formula_moiety     'C15 H17 N3'
_chemical_formula_sum     'C15 H17 N3'
_chemical_formula_structural     ?
_chemical_formula_analytical     ?
_chemical_formula_iupac     'C15 H17 N3'
_chemical_formula_weight     239.32
_symmetry_cell_setting     triclinic
_symmetry_space_group_name_H-M     'P -1'
_symmetry_space_group_name_Hall     '-P 1'
loop_
    _symmetry_equiv_pos_as_xyz
    '   +x,   +y,   +z'
    '   -x,   -y,   -z'
_cell_length_a     8.2173(2)
_cell_length_b     9.0211(2)
_cell_length_c     9.1481(3)
_cell_angle_alpha     97.2770(10)
_cell_angle_beta     94.2160(10)
_cell_angle_gamma     112.0360(10)
_cell_volume     618.11(3)
_cell_formula_units_Z     2
_cell_measurement_reflns_used     5072
_cell_measurement_theta_min     4.9
_cell_measurement_theta_max     68.4
_cell_measurement_temperature     90.0(5)
_exptl_crystal_description     'fragment'
_exptl_crystal_colour     'colorless'
_exptl_crystal_size_max     0.31
_exptl_crystal_size_mid     0.24
_exptl_crystal_size_min     0.22
_exptl_crystal_density_diffrn     1.286
_exptl_crystal_density_meas     ?
_exptl_crystal_F_000     256.00
_exptl_absorpt_coefficient_mu     0.608
_exptl_absorpt_correction_type     multi-scan
_exptl_absorpt_process_details     '(SADABS; Sheldrick, 2004)'
_exptl_absorpt_correction_T_min     0.823
_exptl_absorpt_correction_T_max     0.897
_exptl_special_details
;
;
_diffrn_ambient_temperature     90.0(5)
_diffrn_radiation_type     'Cu K\a'
_diffrn_radiation_wavelength     1.5418
_diffrn_radiation_source     'fine-focus sealed tube'
_diffrn_radiation_monochromator     graphite
_diffrn_measurement_device_type     'Bruker Kappa APEXII CCD area-detector'
_diffrn_measurement_method     '\w and \f'
_diffrn_reflns_number     6458
_diffrn_reflns_av_R_equivalents     0.02240
_diffrn_reflns_av_sigmaI/netI     0.044
_diffrn_reflns_theta_min     4.91
_diffrn_reflns_theta_max     68.36
_diffrn_reflns_theta_full     68.36
_diffrn_measured_fraction_theta_max     0.956
_diffrn_measured_fraction_theta_full     0.956
_diffrn_reflns_limit_h_min     -9
_diffrn_reflns_limit_h_max     9
_diffrn_reflns_limit_k_min     -10
_diffrn_reflns_limit_k_max     10
_diffrn_reflns_limit_l_min     -10
_diffrn_reflns_limit_l_max     10
_diffrn_reflns_reduction_process     'Lp corrections applied'
_refine_special_details
;
Refinement of <i>F</i>^2^. The weighted <i>R</i>-factor <i>wR</i> and goodness
of fit are based on <i>F</i>^2^, conventional <i>R</i>-factors <i>R</i> are
based on <i>F. R</i>-factors based on <i>F</i>^2^ are statistically about
twice as large as those based on <i>F</i>.
;
_reflns_number_total     2159
_reflns_number_gt     2159
_reflns_threshold_expression     I>10\s(I)
_refine_ls_structure_factor_coef     Fsqd
_refine_ls_matrix_type     full
_refine_ls_R_factor_all     0.0490
_refine_ls_R_factor_gt     0.0490
_refine_ls_wR_factor_all     0.1660
_refine_ls_wR_factor_ref     0.1660
_refine_ls_goodness_of_fit_all     1.025
_refine_ls_goodness_of_fit_ref     1.025
_refine_ls_number_reflns     2159
_refine_ls_number_parameters     169
_refine_ls_number_restraints     0
_refine_ls_number_constraints     0
_refine_ls_hydrogen_treatment     mixed
_refine_ls_weighting_scheme     sigma
_refine_ls_weighting_details     'w = 1/[\s^2^(Fo) + 0.00563|Fo|^2^]'
_refine_ls_shift/su_max     0.0100
_refine_ls_shift/su_mean     0.0018
_refine_diff_density_max     0.27
_refine_diff_density_min     -0.18
_refine_ls_extinction_method     'Zachariasen (1968)'
_refine_ls_extinction_coef     0.000012(5)
_refine_ls_extinction_expression     'equ(3) Acta Cryst.(1968) A24, p. 213'
loop_
    _atom_type_symbol
    _atom_type_scat_dispersion_real
    _atom_type_scat_dispersion_imag
    _atom_type_scat_source
    N 0.0311 0.0180
;International Tables for Crystallography
(Vol. C, Tables 4.2.6.8 and 6.1.1.4)
;
    C 0.0181 0.0091
;International Tables for Crystallography
(Vol. C, Tables 4.2.6.8 and 6.1.1.4)
;
    H 0.000 0.000
;International Tables for Crystallography
(Vol. C, Tables 4.2.6.8 and 6.1.1.4)
;
_computing_data_collection     'APEX2 (Bruker, 2006)'
_computing_cell_refinement     'SAINT (Bruker, 2006)'
_computing_data_reduction     'SAINT (Bruker, 2006)'
_computing_structure_solution     'SIR92 (Altomare <i>et al.</i>, 1993)'
_computing_structure_refinement
                    'TEXSAN for Windows (Molecular Structure Corporation, 1999)'
_computing_molecular_graphics     'ORTEPII (Johnson, 1976)'
_computing_publication_material
                    'TEXSAN for Windows (Molecular Structure Corporation, 1999)'
loop_
    _atom_site_type_symbol
    _atom_site_label
    _atom_site_fract_x
    _atom_site_fract_y
    _atom_site_fract_z
    _atom_site_U_iso_or_equiv
    _atom_site_adp_type
    _atom_site_calc_flag
    _atom_site_occupancy
    _atom_site_disorder_assembly
    _atom_site_disorder_group
    N N1 0.25511(12) 0.17532(11) 0.94163(10) 0.0178(2) Uani d 1 . .
    N N2 0.30025(12) 0.06793(11) 0.55486(10) 0.0164(3) Uani d 1 . .
    N N3 0.51826(11) 0.16009(11) 0.77508(11) 0.0160(2) Uani d 1 . .
    C C1 0.1439(2) 0.21730(10)
                             1.02090(13) 0.0193(3) Uani d 1 . .
    C C2 -0.02230(10)
                    0.20332(13) 0.96108(13) 0.0190(3) Uani d 1 . .
    C C3 -0.07658(13) 0.14186(13) 0.81117(13) 0.0186(3) Uani d 1 . .
    C C4 0.03660(10)
                   0.09780(13) 0.72750(12) 0.0167(3) Uani d 1 . .
    C C5 0.20160(10)
                   0.11659(12) 0.79702(12) 0.0147(3) Uani d 1 . .
    C C6 0.33262(13) 0.06232(13) 0.71334(12) 0.0150(3) Uani d 1 . .
    C C7 0.28971(13) -0.11566(13) 0.72936(12) 0.0145(3) Uani d 1 . .
    C C8 0.12460(10)
                   -0.23417(13) 0.66514(12) 0.0175(3) Uani d 1 . .
    C C9 0.07920(10)
                   -0.39534(13) 0.68074(12) 0.0193(3) Uani d 1 . .
    C C10 0.1985(2) -0.44127(13) 0.76044(13) 0.0205(3) Uani d 1 . .
    C C11 0.36250(10)
                    -0.32470(10)
                               0.82420(12) 0.0197(3) Uani d 1 . .
    C C12 0.40780(10)
                    -0.16293(13) 0.80897(12) 0.0173(3) Uani d 1 . .
    C C13 0.3650(2) 0.23390(10)
                              0.52058(12) 0.0187(3) Uani d 1 . .
    C C14 0.55600(10)
                    0.33528(13) 0.58810(13) 0.0207(3) Uani d 1 . .
    C C15 0.57550(10)
                    0.32995(13) 0.75312(13) 0.0185(3) Uani d 1 . .
    H H1 0.1808 0.2589 1.1238 0.023 Uiso c 1 . .
    H H2 -0.0969 0.2351 1.0213 0.023 Uiso c 1 . .
    H H3 -0.1898 0.1301 0.7665 0.022 Uiso c 1 . .
    H H4 0.0025 0.0555 0.6245 0.020 Uiso c 1 . .
    H H5 0.0428 -0.2038 0.6103 0.021 Uiso c 1 . .
    H H6 -0.0333 -0.4744 0.6370 0.023 Uiso c 1 . .
    H H7 0.1679 -0.5515 0.7711 0.025 Uiso c 1 . .
    H H8 0.4444 -0.3555 0.8786 0.024 Uiso c 1 . .
    H H9 0.5202 -0.0841 0.8533 0.021 Uiso c 1 . .
    H H10 0.3572 0.2277 0.4157 0.023 Uiso c 1 . .
    H H11 0.2919 0.2860 0.5582 0.023 Uiso c 1 . .
    H H12 0.6325 0.2926 0.5417 0.025 Uiso c 1 . .
    H H13 0.5862 0.4443 0.5733 0.025 Uiso c 1 . .
    H H14 0.5040 0.3781 0.8004 0.022 Uiso c 1 . .
    H H15 0.6958 0.3878 0.7947 0.022 Uiso c 1 . .
    H H16 0.521(2) 0.160(2) 0.874(2) 0.016 Uiso d 1 . .
    H H17 0.350(2) 0.008(2) 0.503(2) 0.016 Uiso d 1 . .
loop_
    _atom_site_aniso_label
    _atom_site_aniso_U_11
    _atom_site_aniso_U_22
    _atom_site_aniso_U_33
    _atom_site_aniso_U_12
    _atom_site_aniso_U_13
    _atom_site_aniso_U_23
    N1 0.0186(5) 0.0184(5) 0.0161(5) 0.0069(4) 0.0032(4) 0.0029(4)
    N2 0.0170(5) 0.0190(5) 0.0150(5) 0.0088(4) 0.0049(4) 0.0020(4)
    N3 0.0135(5) 0.0165(5) 0.0171(5) 0.0051(4) 0.0017(4) 0.0022(4)
    C1 0.0217(6) 0.0206(5) 0.0157(6) 0.0080(5) 0.0058(5) 0.0021(4)
    C2 0.0181(5) 0.0179(5) 0.0234(6) 0.0080(4) 0.0099(5) 0.0046(5)
    C3 0.0154(5) 0.0172(5) 0.0236(6) 0.0058(4) 0.0048(5) 0.0049(5)
    C4 0.0162(5) 0.0155(5) 0.0173(6) 0.0048(4) 0.0028(4) 0.0028(4)
    C5 0.0147(5) 0.0129(5) 0.0167(6) 0.0047(4) 0.0048(4) 0.0036(4)
    C6 0.0118(5) 0.0167(6) 0.0158(6) 0.0050(4) 0.0017(4) 0.0021(4)
    C7 0.0140(5) 0.0172(6) 0.0129(5) 0.0064(4) 0.0059(4) 0.0012(4)
    C8 0.0166(6) 0.0211(6) 0.0144(6) 0.0074(5) 0.0045(4) 0.0005(5)
    C9 0.0164(5) 0.0206(6) 0.0166(6) 0.0031(5) 0.0060(4) -0.0014(5)
    C10 0.0268(6) 0.0153(5) 0.0193(6) 0.0073(5) 0.0097(5) 0.0020(4)
    C11 0.0220(6) 0.0215(6) 0.0192(6) 0.0118(5) 0.0064(5) 0.0035(5)
    C12 0.0166(5) 0.0191(6) 0.0160(6) 0.0071(5) 0.0042(5) 0.0010(5)
    C13 0.0189(6) 0.0231(6) 0.0183(6) 0.0107(5) 0.0071(5) 0.0071(5)
    C14 0.0191(6) 0.0192(6) 0.0261(7) 0.0081(5) 0.0092(5) 0.0071(5)
    C15 0.0144(5) 0.0162(5) 0.0254(6) 0.0058(4) 0.0051(5) 0.0038(5)
_geom_special_details
;
;
loop_
    _geom_bond_atom_site_label_1
    _geom_bond_atom_site_label_2
    _geom_bond_site_symmetry_2
    _geom_bond_distance
    _geom_bond_publ_flag
    N1 C1 . 1.339(2) n
    N1 C5 . 1.337(2) n
    N2 H17 . 0.910(10)
                     n
    N2 C6 . 1.4650(10)
                     n
    N2 C13 . 1.4730(13) n
    N3 H16 . 0.900(10)
                     n
    N3 C6 . 1.4702(12) n
    N3 C15 . 1.4699(13) n
    C1 H1 . 0.95 n
    C1 C2 . 1.387(2) n
    C2 H2 . 0.95 n
    C2 C3 . 1.385(2) n
    C3 H3 . 0.95 n
    C3 C4 . 1.383(2) n
    C4 H4 . 0.95 n
    C4 C5 . 1.395(2) n
    C5 C6 . 1.5510(10)
                     n
    C6 C7 . 1.5380(10)
                     n
    C7 C12 . 1.392(2) n
    C7 C8 . 1.4010(10)
                     n
    C8 H5 . 0.95 n
    C8 C9 . 1.388(2) n
    C9 H6 . 0.95 n
    C9 C10 . 1.393(2) n
    C10 H7 . 0.95 n
    C10 C11 . 1.388(2) n
    C11 H8 . 0.95 n
    C11 C12 . 1.393(2) n
    C12 H9 . 0.95 n
    C13 H10 . 0.95 n
    C13 H11 . 0.95 n
    C13 C14 . 1.5230(10)
                       n
    C14 H13 . 0.95 n
    C14 H12 . 0.95 n
    C14 C15 . 1.515(2) n
    C15 H15 . 0.95 n
    C15 H14 . 0.95 n
loop_
    _geom_contact_atom_site_label_1
    _geom_contact_atom_site_label_2
    _geom_contact_distance
    _geom_contact_site_symmetry_1
    _geom_contact_site_symmetry_2
    _geom_contact_publ_flag
    N1 C11 3.3730(10)
                    . 2_657 n
    N1 C2 3.498(2) . 2_557 n
    N1 C12 3.501(2) . 2_657 n
    N2 C4 3.381(2) . 2_556 n
    N3 C3 3.3890(10)
                   . 1_655 n
    C1 C2 3.572(2) . 2_557 n
    C2 C8 3.582(2) . 2_557 n
    C9 C9 3.484(2) . 2_546 n
loop_
    _geom_angle_atom_site_label_1
    _geom_angle_atom_site_label_2
    _geom_angle_atom_site_label_3
    _geom_angle_site_symmetry_1
    _geom_angle_site_symmetry_3
    _geom_angle
    _geom_angle_publ_flag
    C5 N1 C1 . . 117.65(9) n
    H17 N2 C6 . . 108.9(8) n
    H17 N2 C13 . . 110.7(8) n
    C6 N2 C13 . . 113.36(8) n
    H16 N3 C6 . . 104.7(8) n
    H16 N3 C15 . . 107.2(8) n
    C6 N3 C15 . . 112.82(9) n
    H1 C1 N1 . . 118.2 n
    H1 C1 C2 . . 118.2 n
    N1 C1 C2 . . 123.62(10) n
    H2 C2 C3 . . 120.9 n
    H2 C2 C1 . . 120.9 n
    C3 C2 C1 . . 118.23(10) n
    H3 C3 C4 . . 120.5 n
    H3 C3 C2 . . 120.5 n
    C4 C3 C2 . . 118.97(10) n
    H4 C4 C3 . . 120.6 n
    H4 C4 C5 . . 120.6 n
    C3 C4 C5 . . 118.85(10) n
    N1 C5 C4 . . 122.68(10) n
    N1 C5 C6 . . 115.06(9) n
    C4 C5 C6 . . 122.19(9) n
    N2 C6 N3 . . 111.48(9) n
    N2 C6 C7 . . 107.67(8) n
    N2 C6 C5 . . 109.10(8) n
    N3 C6 C7 . . 109.07(9) n
    N3 C6 C5 . . 112.26(8) n
    C7 C6 C5 . . 107.06(8) n
    C12 C7 C8 . . 118.61(10) n
    C12 C7 C6 . . 122.22(10) n
    C8 C7 C6 . . 119.15(10) n
    H5 C8 C9 . . 119.6 n
    H5 C8 C7 . . 119.6 n
    C9 C8 C7 . . 120.82(10) n
    H6 C9 C8 . . 120.0 n
    H6 C9 C10 . . 120.0 n
    C8 C9 C10 . . 120.06(10) n
    H7 C10 C11 . . 120.2 n
    H7 C10 C9 . . 120.2 n
    C11 C10 C9 . . 119.50(10)
                            n
    H8 C11 C10 . . 119.8 n
    H8 C11 C12 . . 119.8 n
    C10 C11 C12 . . 120.40(10) n
    H9 C12 C7 . . 119.7 n
    H9 C12 C11 . . 119.7 n
    C7 C12 C11 . . 120.60(10) n
    H10 C13 H11 . . 109.5 n
    H10 C13 N2 . . 108.6 n
    H10 C13 C14 . . 108.6 n
    H11 C13 N2 . . 108.6 n
    H11 C13 C14 . . 108.6 n
    N2 C13 C14 . . 113.03(9) n
    H13 C14 H12 . . 109.5 n
    H13 C14 C15 . . 109.5 n
    H13 C14 C13 . . 109.5 n
    H12 C14 C15 . . 109.5 n
    H12 C14 C13 . . 109.5 n
    C15 C14 C13 . . 109.24(9) n
    H15 C15 H14 . . 109.5 n
    H15 C15 N3 . . 109.6 n
    H15 C15 C14 . . 109.6 n
    H14 C15 N3 . . 109.6 n
    H14 C15 C14 . . 109.6 n
    N3 C15 C14 . . 109.21(9) n
loop_
    _geom_torsion_atom_site_label_1
    _geom_torsion_atom_site_label_2
    _geom_torsion_atom_site_label_3
    _geom_torsion_atom_site_label_4
    _geom_torsion_site_symmetry_1
    _geom_torsion_site_symmetry_2
    _geom_torsion_site_symmetry_3
    _geom_torsion_site_symmetry_4
    _geom_torsion
    _geom_torsion_publ_flag
    N1 C1 C2 C3 . . . . 0.3(2) n
    N1 C5 C4 C3 . . . . 0.1(2) n
    N1 C5 C6 N2 . . . . -155.92(9) n
    N1 C5 C6 N3 . . . . -31.80(10)
                                 n
    N1 C5 C6 C7 . . . . 87.80(10)
                                n
    N2 C6 N3 C15 . . . . 56.40(10)
                                 n
    N2 C6 C5 C4 . . . . 27.10(10)
                                n
    N2 C6 C7 C8 . . . . -52.80(10)
                                 n
    N2 C6 C7 C12 . . . . 128.90(10)
                                  n
    N2 C13 C14 C15 . . . . -52.80(10)
                                    n
    N3 C6 N2 C13 . . . . -50.50(10)
                                  n
    N3 C6 C5 C4 . . . . 151.20(10)
                                 n
    N3 C6 C7 C8 . . . . -173.95(9) n
    N3 C6 C7 C12 . . . . 7.70(10)
                                n
    N3 C15 C14 C13 . . . . 56.70(10)
                                   n
    C1 N1 C5 C4 . . . . -0.1(2) n
    C1 N1 C5 C6 . . . . -177.08(9) n
    C1 C2 C3 C4 . . . . -0.3(2) n
    C2 C1 N1 C5 . . . . -0.1(2) n
    C2 C3 C4 C5 . . . . 0.1(2) n
    C3 C4 C5 C6 . . . . 176.89(9) n
    C4 C5 C6 C7 . . . . -89.20(10)
                                 n
    C5 C6 N2 C13 . . . . 74.10(10)
                                 n
    C5 C6 N3 C15 . . . . -66.40(10)
                                  n
    C5 C6 C7 C8 . . . . 64.40(10)
                                n
    C5 C6 C7 C12 . . . . -114.00(10)
                                   n
    C6 N2 C13 C14 . . . . 50.10(10)
                                  n
    C6 N3 C15 C14 . . . . -60.00(10)
                                   n
    C6 C7 C8 C9 . . . . -178.20(8) n
    C6 C7 C12 C11 . . . . 178.39(9) n
    C7 C6 N2 C13 . . . . -170.05(8) n
    C7 C6 N3 C15 . . . . 175.14(8) n
    C7 C8 C9 C10 . . . . -0.3(2) n
    C7 C12 C11 C10 . . . . -0.2(2) n
    C8 C7 C12 C11 . . . . 0.1(2) n
    C8 C9 C10 C11 . . . . 0.2(2) n
    C9 C8 C7 C12 . . . . 0.2(2) n
    C9 C10 C11 C12 . . . . 0.1(2) n
loop_
    _geom_hbond_atom_site_label_D
    _geom_hbond_atom_site_label_H
    _geom_hbond_atom_site_label_A
    _geom_hbond_site_symmetry_D
    _geom_hbond_site_symmetry_H
    _geom_hbond_site_symmetry_A
    _geom_hbond_distance_DH
    _geom_hbond_distance_HA
    _geom_hbond_distance_DA
    _geom_hbond_angle_DHA
    N3 H16 N1 . . . 0.900(10)
                            2.365(13) 2.7696(12) 107.1(10)
    N2 H17 N3 . . 2_656 0.910(10)
                                3.250(10)
                                        4.1179(13) 160.2(10)
