# Supplementary material for: 2-Phenyl-2-(pyridin-2-yl)hexahydro­pyrimidine
Source: Acta Crystallogr Sect E Struct Rep Online. 2010 Nov 13;66(Pt 12):o3149. doi: 10.1107/S1600536810045976 (PMC3011375; doi:10.1107/S1600536810045976)
Supplement: Supplementary file 2 [file e-66-o3149-Isup2.hkl]

data_I
loop_
_refln_index_h
_refln_index_k
_refln_index_l
_refln_F_squared_meas
_refln_F_squared_sigma
_refln_F_squared_calc
_refln_observed_status
   0    0    1       1.86       0.27       0.45 o
   0    1    0    1930.35     297.07    2015.95 o
   1    0    0     113.23      17.47     124.58 o
   1   -1    0       2.39       0.60       1.31 o
   0    1   -1      93.39      14.38     101.02 o
   1    0   -1    1269.83     195.60    1166.35 o
   1   -1    1    1509.90     232.70    1573.33 o
   0    1    1     463.10      71.05     507.26 o
   1   -1   -1     182.77      27.97     208.76 o
   1    0    1    6261.92    1042.46    6098.10 o
   1    1    0      27.52       4.38      27.16 o
   1    1   -1      18.30       2.72      14.81 o
   0    0    2    2003.39     307.10    2108.69 o
   1   -2    0    2234.13     342.93    2417.82 o
   0    1   -2     102.22      15.88      96.27 o
   1   -2    1    1277.17     196.13    1375.77 o
   0    2    0    1543.45     238.03    1671.37 o
   1    0   -2     127.83      19.62     130.13 o
   2   -1    0      19.16       2.98      20.63 o
   0    2   -1    3527.57     543.01    3628.64 o
   1    1    1      30.70       4.64      30.77 o
   1   -1    2      39.07       5.97      36.87 o
   1   -2   -1      15.64       2.52      14.22 o
   2   -1   -1    7561.30    1169.16    6932.14 o
   2    0    0      27.85       4.44      40.09 o
   1   -1   -2    7680.07    1176.11    7431.69 o
   0    1    2       3.58       0.66       3.75 o
   1    0    2       0.53       0.13       0.35 o
   2    0   -1       8.28       1.26       6.97 o
   2   -1    1      25.39       3.85      20.46 o
   1    1   -2    3064.37     471.53    3111.71 o
   2   -2    0     801.27     123.17     898.22 o
   2   -2    1      70.81      10.88      81.69 o
   2    0    1      29.70       4.77      24.17 o
   0    2   -2    1520.03     233.81    1589.87 o
   1   -2    2     136.92      21.07     147.05 o
   2   -2   -1     266.18      40.66     271.61 o
   1    2   -1    2357.37     362.38    2433.32 o
   1    2    0     756.60     116.26     778.07 o
   2   -1   -2    1375.79     211.80    1342.13 o
   2    0   -2     176.65      27.14     166.01 o
   2    1    0     236.64      36.49     250.67 o
   2    1   -1      12.66       1.99      12.20 o
   1    1    2     178.02      27.46     192.00 o
   1   -2   -2     133.60      20.33     158.34 o
   0    0    3      56.25       8.76      58.69 o
   0    1   -3     130.34      20.06     138.04 o
   1   -3    0     714.15     109.46     762.78 o
   1   -3    1     765.57     117.83     808.35 o
   2   -1    2     186.74      28.80     196.26 o
   1    0   -3    2908.90     446.99    2877.33 o
   1    2   -2     127.66      19.59     137.08 o
   2   -2    2     463.55      71.46     505.36 o
   0    2    2      45.16       6.90      45.62 o
   1    2    1     395.97      61.09     418.01 o
   2   -3    0       0.27       0.20       0.41 o
   1   -1    3      68.66      10.55      70.72 o
   1    1   -3      29.17       4.64      24.07 o
   2   -2   -2     614.36      94.31     557.78 o
   0    3   -1    2178.79     334.37    2239.34 o
   0    3    0     901.29     138.99     911.96 o
   1   -1   -3      67.86      10.48      70.47 o
   2   -3    1      39.85       6.03      41.78 o
   1   -3   -1      19.35       3.05      26.72 o
   2    1    1     220.26      33.86     243.74 o
   2    1   -2      79.49      12.14      85.39 o
   3   -1    0     567.22      87.17     581.56 o
   2    0    2    1191.81     182.69    1246.05 o
   0    1    3       0.13       0.13       0.11 o
   3   -1   -1     449.86      69.06     484.50 o
   1    0    3     866.51     133.17     909.92 o
   3   -2    0      29.30       4.64      38.32 o
   1   -3    2     162.66      25.18     171.56 o
   0    2   -3      43.89       6.83      42.82 o
   2   -3   -1     112.52      17.06     127.56 o
   1   -2    3     576.56      88.61     574.17 o
   3   -2   -1     437.92      67.29     440.34 o
   3   -1    1     441.60      67.56     459.78 o
   0    3   -2     108.99      16.86     109.93 o
   3   -2    1     577.07      88.24     532.73 o
   3    0    0     119.50      18.52     115.82 o
   2    0   -3     183.49      28.11     183.37 o
   0    3    1     136.93      21.05     154.93 o
   3    0   -1      14.38       2.39      19.79 o
   2   -1   -3    1424.10     218.77    1428.53 o
   2   -3    2      40.24       6.30      42.82 o
   1    2   -3       2.39       0.60       2.74 o
   2    2   -1      36.00       5.44      36.49 o
   1    2    2     767.28     118.88     780.05 o
   3   -3    0     137.50      20.98     141.29 o
   1   -2   -3     318.33      48.67     328.91 o
   2    2    0      53.45       8.09      50.74 o
   2   -1    3      16.83       2.72      20.63 o
   1    1    3       1.59       0.33       0.09 o
   1   -3   -2       4.51       0.73       5.90 o
   3    0    1     796.78     121.72     825.32 o
   1    3   -1      94.49      14.33      95.39 o
   2    1    2      70.50      10.88      65.28 o
   3    0   -2     471.25      72.34     463.06 o
   2    1   -3     200.77      30.70     182.10 o
   3   -2   -2     685.54     106.78     691.51 o
   2   -2    3     988.88     151.30     969.42 o
   1    3    0     286.39      43.98     301.93 o
   3   -3    1     160.79      24.51     160.29 o
   2   -3   -2      30.23       4.64      33.78 o
   3   -3   -1      39.84       6.03      45.39 o
   2   -2   -3       2.65       0.40       0.98 o
   0    1   -4     922.55     141.09     878.15 o
   1   -3    3       0.80       0.27       0.61 o
   3   -2    2       3.18       0.53       4.62 o
   0    2    3      80.99      12.20      68.75 o
   0    0    4    1630.18     249.10    1597.68 o
   3   -1    2      72.49      11.14      88.97 o
   1    0   -4      28.50       4.51      26.47 o
   1   -4    1     420.94      64.46     390.72 o
   1    3   -2       5.90       1.13       5.16 o
   1   -4    0     257.82      39.43     254.78 o
   0    3   -3       0.40       0.13       0.24 o
   2    0    3      29.76       4.71      29.12 o
   2   -4    0      12.26       1.86       9.26 o
   3    1   -1      42.16       6.50      34.38 o
   2   -4    1      49.13       7.49      45.11 o
   2    2    1       2.05       0.33       2.14 o
   0    3    2       1.26       0.20       0.83 o
   1    1   -4      14.58       2.45      13.52 o
   3    1    0    2936.67     448.54    2830.51 o
   1   -1    4      50.72       7.89      55.86 o
   1    3    1       1.06       0.20       0.93 o
   1   -1   -4       3.78       0.80       2.85 o
   0    2   -4      14.91       2.25      16.62 o
   2   -3    3     401.62      61.49     344.00 o
   3   -3    2       1.59       0.33       0.28 o
   1   -4    2     476.81      73.01     475.26 o
   3    1   -2       0.73       0.13       1.27 o
   2   -4   -1       7.88       1.39       6.83 o
   1   -2    4      42.69       6.56      41.12 o
   1   -4   -1      41.56       6.43      39.16 o
   0    4   -1     537.20      82.07     543.20 o
   0    1    4      11.20       1.86       6.24 o
   3    0    2      23.06       3.78      23.58 o
   1    0    4       2.12       0.46       2.90 o
   3   -3   -2    2125.36     326.07    1984.90 o
   3    0   -3      31.61       4.97      27.48 o
   2   -4    2       9.74       1.66      11.41 o
   0    4    0     660.12     100.97     654.85 o
   2    0   -4     398.36      61.07     401.93 o
   3    1    1     204.47      31.22     197.50 o
   4   -2    0      96.98      15.06      90.07 o
   2    2   -3     108.08      16.72     111.86 o
   3   -4    0      17.56       2.65      20.53 o
   2   -1   -4      15.24       2.52      14.36 o
   3   -2   -3    1964.90     301.27    1845.81 o
   4   -2   -1      44.68       6.89      43.43 o
   4   -1    0     360.34      55.31     347.76 o
   1    3   -3      12.99       2.05       9.35 o
   4   -1   -1      10.54       1.79      11.09 o
   1    2   -4       0.73       0.13       0.80 o
   0    4   -2    4448.62     677.75    4422.84 o
   3   -4    1     222.91      33.95     205.07 o
   1    2    3     817.50     124.75     816.32 o
   1   -3   -3     122.30      18.65     113.97 o
   2   -3   -3      73.88      11.27      71.55 o
   2    1    3      28.90       4.51      29.26 o
   4   -2    1     601.20      91.84     623.70 o
   2    1   -4       0.13       0.13       0.26 o
   3   -2    3     261.33      39.94     233.99 o
   2    2    2     827.34     126.20     773.57 o
   3   -4   -1      16.37       2.65      15.57 o
   4   -3    0      59.14       9.02      63.82 o
   0    4    1      80.24      12.33      84.87 o
   3   -1    3      47.73       7.42      55.79 o
   2    3   -1       3.78       0.80       2.77 o
   4   -1    1     617.31      94.16     566.52 o
   1   -2   -4     121.68      18.71     116.80 o
   2   -1    4     111.78      17.05     105.83 o
   1    3    2      14.25       2.39      11.24 o
   2   -2    4     545.22      83.88     491.43 o
   1   -3    4     134.44      20.50     138.16 o
   1   -4    3     166.76      25.49     156.77 o
   3    1   -3      35.53       5.50      31.91 o
   4   -1   -2     112.71      17.38     103.48 o
   4   -3   -1    1289.97     198.05    1237.51 o
   2   -4   -2      64.05       9.68      60.22 o
   1    1    4     119.89      18.44     119.89 o
   4   -2   -2     126.40      19.51     109.40 o
   0    3   -4      47.46       7.16      50.41 o
   4    0   -1      20.08       3.05      17.95 o
   4   -3    1     112.24      16.98     107.17 o
   2    3    0      10.60       1.59      12.08 o
   3   -4    2     184.18      28.08     179.26 o
   1   -4   -2      33.93       5.30      35.75 o
   4    0    0       1.13       0.27       1.28 o
   2   -2   -4     229.57      35.27     219.41 o
   3    2   -1     153.84      23.63     137.58 o
   3   -3    3      44.01       6.83      46.81 o
   0    3    3       1.19       0.20       0.60 o
   2    3   -2       6.49       0.99       6.10 o
   2   -4    3      29.76       4.71      30.05 o
   3    2    0      72.27      11.07      74.27 o
   3    1    2     416.94      64.10     374.44 o
   0    4   -3     423.03      64.24     435.59 o
   0    2    4       0.13       0.20       0.15 o
   1    4   -1     606.96      92.71     596.21 o
   3   -3   -3      33.40       5.24      27.40 o
   4    0   -2     515.05      78.82     515.68 o
   3    2   -2      11.07       1.92      14.59 o
   0    1   -5    1123.51     170.68    1082.79 o
   4   -2    2      69.75      10.68      54.65 o
   2   -3    4      57.81       9.15      47.98 o
   1    4    0       1.79       0.33       2.44 o
   3    0    3      36.72       5.70      36.28 o
   3   -1   -4    1345.15     205.48    1295.19 o
   3   -4   -2      59.80       9.21      51.86 o
   1    0   -5     392.83      60.15     369.14 o
   4    0    1     555.36      84.71     540.39 o
   1    4   -2     284.70      43.20     306.99 o
   4   -3   -2     121.34      18.71     120.02 o
   0    0    5     234.60      35.67     222.15 o
   3    0   -4      24.99       3.98      24.82 o
   2    2   -4     337.19      51.73     321.72 o
   2   -5    1     648.07      98.94     614.32 o
   1    1   -5      42.29       6.63      52.82 o
   2   -5    0     473.58      72.31     451.54 o
   1    3   -4     191.20      29.48     183.94 o
   4   -4    0      12.92       1.99       9.32 o
   1   -5    1      41.16       6.23      41.68 o
   4   -3    2     226.92      34.80     219.64 o
   4   -1    2     389.37      59.21     372.44 o
   0    4    2      79.70      12.20      79.36 o
   0    2   -5     379.33      57.73     337.83 o
   1   -5    0     685.73     104.56     648.02 o
   4   -1   -3      55.48       8.55      35.09 o
   3    2    1      44.94       6.83      51.94 o
   2    3   -3     457.85      70.03     427.80 o
   1   -1    5     474.23      72.30     445.44 o
   4   -4    1      13.39       2.25      10.58 o
   3   -2   -4      10.73       1.66      10.41 o
   4   -4   -1      43.15       6.56      36.86 o
   4   -2   -3       0.00       0.27       0.39 o
   1   -1   -5     233.36      35.66     240.34 o
   2   -5    2      50.58       7.89      51.38 o
   1   -2    5     160.45      24.62     144.24 o
   1   -5    2      86.40      13.33      90.61 o
   3   -4    3       7.22       1.26       5.44 o
   1    4    1     193.64      29.47     211.87 o
   4    1   -1      71.07      10.94      54.05 o
   3   -5    0     203.48      31.07     206.70 o
   3   -5    1      18.55       3.05      21.76 o
   2   -5   -1      16.70       2.78      15.95 o
   2    0   -5     146.24      22.63     142.65 o
   2    2    3     245.74      37.66     236.90 o
   3    2   -3     307.36      47.18     293.85 o
   3    1   -4     100.74      15.52      86.73 o
   1   -4    4      22.93       3.51      26.02 o
   4    1    0      29.96       4.77      27.36 o
   4    0   -3       0.86       0.13       0.46 o
   1    0    5      44.08       6.89      31.68 o
   1    2   -5     226.31      34.73     221.35 o
   0    1    5     868.59     131.57     815.96 o
   2   -4   -3      44.68       6.89      46.66 o
   2   -3   -4       0.27       0.20       0.27 o
   1    4   -3      92.38      14.13      94.49 o
   1   -3   -4      31.28       4.97      30.34 o
   3   -2    4       7.88       1.39       5.09 o
   1    2    4      29.76       4.71      25.07 o
   1    3    3      16.83       2.72      14.44 o
   2   -1   -5    1697.29     260.22    1655.68 o
   1   -5   -1      28.43       4.44      24.48 o
   4    1   -2      11.13       1.72      11.76 o
   1   -4   -3      87.46      13.53      79.91 o
   0    5   -1     513.82      78.37     533.14 o
   2    1   -5      85.53      13.92      85.92 o
   4   -4    2     578.73      88.34     531.09 o
   4    0    2     445.26      67.60     443.25 o
   0    4   -4       5.83       0.93       3.56 o
   3   -1    4      14.18       2.32      12.08 o
   3   -5   -1     641.55      98.46     646.91 o
   2   -4    4     156.06      24.15     154.53 o
   3   -5    2      36.25       5.90      41.44 o
   0    5    0       0.07       0.40       0.00 o
   3   -3    4     413.19      63.26     389.29 o
   4   -3   -3      10.80       1.66      11.83 o
   3    1    3     112.02      17.18     103.12 o
   4   -2    3       0.93       0.20       0.12 o
   4   -4   -2     198.46      30.80     171.44 o
   0    5   -2     615.85      93.89     646.42 o
   5   -2    0      19.68       3.18      18.61 o
   1   -3    5     195.27      29.80     188.29 o
   3   -4   -3      75.12      11.54      69.16 o
   0    3   -5      69.01      10.47      63.08 o
   5   -2   -1     146.95      23.15     130.50 o
   4    1    1    1133.08     172.66    1050.87 o
   1   -5    3      86.20      13.53      82.84 o
   2   -5    3       5.10       0.86       3.56 o
   4   -3    3       4.11       0.86       4.81 o
   2   -2    5       8.02       1.26       7.39 o
   3    2    2       5.76       1.13       4.48 o
   3   -3   -4      33.07       5.17      30.60 o
   5   -3    0       0.27       0.27       1.53 o
   0    3    4     478.16      72.86     426.83 o
   2   -1    5      23.79       3.78      18.05 o
   1   -2   -5      12.19       1.99      15.32 o
   5   -1   -1      51.77       7.89      55.63 o
   4   -1    3     125.49      19.23     155.94 o
   3    3   -1      66.63      10.28      69.85 o
   5   -3   -1     100.67      15.45      95.28 o
   2    3   -4       1.86       0.27       1.48 o
   5   -1    0     574.41      87.78     633.93 o
   2    4   -1      32.61       5.04      28.24 o
   2   -5   -2     398.50      60.51     376.62 o
   2   -2   -5     269.45      41.44     265.58 o
   5   -2    1      53.69       8.35      49.89 o
   1    1    5     198.19      30.33     190.58 o
   1    4    2      57.34       8.88      46.91 o
   4    1   -3      32.41       5.63      30.79 o
   4   -5    0      11.86       1.99      11.24 o
   4   -1   -4      53.09       8.02      53.65 o
   0    4    3       8.88       1.52       8.78 o
   5   -2   -2       9.67       1.52       7.54 o
   3    3   -2      89.58      13.79      89.09 o
   5   -3    1       4.37       0.73       3.00 o
   3    0    4      89.84      13.73      98.39 o
   3    3    0      83.27      12.60      94.92 o
   0    5    1       0.33       0.27       0.50 o
   2    4   -2     129.01      19.63     134.53 o
   4   -5    1      27.77       4.37      30.55 o
   2    2   -5       6.82       1.13       7.46 o
   2    4    0     155.31      23.62     166.39 o
   3    2   -4     225.37      34.65     211.15 o
   2   -3    5      28.30       4.44      20.73 o
   3   -1   -5     228.29      35.25     234.77 o
   3    0   -5     101.85      15.58     104.09 o
   1    3   -5      12.59       2.12      12.07 o
   1   -5   -2       9.94       1.72      11.75 o
   3   -5   -2      57.73       8.68      51.05 o
   5   -1   -2      98.80      15.05      99.06 o
   4   -2   -4       1.72       0.33       2.44 o
   0    5   -3      62.91       9.68      64.21 o
   0    2    5       2.98       0.46       4.29 o
   1    4   -4      27.90       4.24      25.28 o
   3   -4    4      23.26       3.58      18.87 o
   4    0   -4      38.97       6.16      33.21 o
   3   -5    3     209.07      32.12     209.58 o
   2    0    5      21.93       3.31      20.72 o
   5   -1    1      76.24      11.67      82.71 o
   4   -4    3     111.68      17.24     113.71 o
   5   -3   -2      81.15      12.33      80.09 o
   5   -4    0      66.42      10.21      65.61 o
   4    2   -1      46.99       7.29      49.86 o
   5    0   -1     331.71      50.82     310.96 o
   0    1   -6      47.79       7.22      39.34 o
   1    5   -1     306.69      46.76     325.11 o
   4   -5    2      95.94      14.92      99.51 o
   4    1    2       1.59       0.33       1.72 o
   4   -4   -3       6.03       0.99       4.76 o
   5   -4   -1     211.60      33.72     209.01 o
   3   -2   -5     520.42      79.78     486.49 o
   5   -4    1      84.86      12.99      77.79 o
   3    1   -5      22.53       3.64      21.15 o
   4    0    3      18.09       2.72      25.91 o
   5    0    0       8.28       1.26       8.12 o
   3    3   -3     113.33      17.44     106.56 o
   1    0   -6     359.04      55.89     360.96 o
   2    4   -3      10.07       1.79      13.67 o
   4    2    0     129.60      19.90     130.38 o
   1    1   -6       5.76       1.13       4.17 o
   4    2   -2      31.68       4.84      25.80 o
   3    3    1      18.49       2.98      12.64 o
   1   -4    5      87.25      13.13      94.45 o
   5   -2    2      76.04      11.60      80.79 o
   2   -6    1      31.15       4.97      30.44 o
   2    4    1      13.91       2.39      17.03 o
   2   -4   -4      95.15      14.52      84.86 o
   1    5   -2     124.42      19.03     118.26 o
   5   -3    2      11.00       1.72       7.81 o
   0    0    6      13.45       2.05      10.69 o
   1   -5    4      78.43      12.07      74.30 o
   1    5    0      16.37       2.65      15.54 o
   5    0   -2       8.15       1.26      10.15 o
   0    2   -6     219.16      33.39     199.87 o
   2   -6    0       3.11       0.80       3.21 o
   2   -5    4     141.15      21.69     138.43 o
   2    3    3       0.60       0.40       0.30 o
   5   -2   -3     191.57      29.40     160.90 o
   4   -3   -4       0.86       0.13       0.74 o
   0    4   -5     247.48      37.64     237.81 o
   1    3    4       0.13       0.20       0.00 o
   1   -4   -4      44.80       6.69      50.73 o
   5   -1   -3       6.23       1.13       5.49 o
   3   -6    1      19.75       3.18      19.25 o
   2   -6    2     230.91      35.38     214.99 o
   1   -1    6     264.85      40.23     238.00 o
   1   -6    1       4.37       0.73       3.22 o
   4   -5   -2     178.41      27.27     171.53 o
   0    5    2     131.66      20.03     131.98 o
   3   -6    0     127.20      19.63     140.74 o
   4    1   -4     126.74      19.30     119.19 o
   4   -2    4       1.06       0.33       0.05 o
   2   -4    5      13.45       2.05      14.47 o
   3   -2    5      60.25       9.28      48.94 o
   3    2    3     105.30      16.11     102.61 o
   2   -3   -5      96.94      15.05      87.93 o
   1   -2    6     262.99      39.77     242.23 o
   3   -4   -4       2.85       0.46       3.33 o
   1   -1   -6      49.64       7.69      43.73 o
   2   -5   -3      73.32      11.40      75.38 o
   2    0   -6       2.78       0.46       2.35 o
   4   -3    4       3.05       0.80       3.46 o
   1    2   -6       3.45       0.73       3.20 o
   1   -3   -5      18.16       2.92      13.61 o
   5   -1    2      69.01      10.67      71.77 o
   5    0    1       7.55       1.33       4.82 o
   5   -4   -2       9.61       1.46       8.71 o
   1   -6    0      49.18       7.62      50.09 o
   3    1    4     203.45      31.12     207.37 o
   1    2    5     141.87      21.75     135.31 o
   0    5   -4       0.93       0.20       0.44 o
   1   -6    2     787.14     120.12     769.12 o
   4    2    1      11.00       1.72       8.31 o
   5   -4    2       6.16       0.99       7.14 o
   4    2   -3     107.29      16.44     106.68 o
   5   -3   -3      27.83       4.44      28.05 o
   3   -3    5       0.13       0.27       0.00 o
   1    4    3      11.40       1.92       8.63 o
   1    5   -3     200.73      30.59     190.35 o
   2    1    5     135.04      20.56     129.87 o
   2    3   -5      96.87      14.85      91.40 o
   2    1   -6       0.99       0.27       1.44 o
   3   -6    2      30.75       4.84      34.57 o
   2   -6   -1       0.53       0.60       0.15 o
   3   -5   -3     224.06      34.25     230.68 o
   2   -1   -6      42.95       6.76      44.05 o
   1    0    6      24.25       3.71      22.57 o
   1    5    1       1.66       0.40       1.48 o
   0    1    6       2.39       0.60       4.25 o
   4   -1    4      27.37       4.11      23.25 o
   4   -5    3      40.03       6.23      36.82 o
   1   -5   -3       5.90       1.13       7.00 o
   3   -6   -1     924.74     140.78     932.47 o
   5    0   -3     171.49      26.27     160.62 o
   3   -5    4       0.13       0.27       0.57 o
   5   -5    0       0.07       0.20       0.78 o
   3   -3   -5      17.69       2.92      17.48 o
   0    3   -6       8.22       1.39       8.03 o
   3    2   -5      12.19       1.99      10.54 o
   4   -1   -5     155.15      24.08     151.54 o
   1   -3    6       8.75       1.52       6.48 o
   3    3   -4       2.92       0.53       3.04 o
   2    4   -4      12.99       2.05      15.00 o
   1    4   -5     395.52      60.34     374.53 o
   3    3    2       8.28       1.52       8.96 o
   5   -5    1      10.20       1.72       8.89 o
   2   -6    3     131.31      20.23     142.55 o
   4   -4    4      12.06       1.99      10.46 o
   5    1   -1       0.86       0.13       0.59 o
   0    4    4      78.29      12.13      70.64 o
   2    4    2     139.80      21.55     132.41 o
   1   -6   -1       1.52       0.27       1.65 o
   0    3    5      85.06      12.79      74.71 o
   5   -5   -1      74.84      11.73      70.14 o
   4   -6    0      79.82      12.20      83.72 o
   4   -6    1      77.49      12.06      77.34 o
   4    0   -5     124.41      19.03     127.03 o
   5   -3    3      -0.20       0.27       0.24 o
   1   -6    3       0.13       0.27       0.01 o
   5   -2    3     135.23      21.09     150.72 o
   0    6   -1     248.37      37.97     238.27 o
   5    1    0       5.17       0.86       5.47 o
   4   -2   -5      16.30       2.52      14.54 o
   2   -2    6     259.94      39.83     254.08 o
   4    1    3       9.94       1.72      14.23 o
   5    1   -2     161.52      24.48     147.51 o
   3   -4    5       9.67       1.52      10.68 o
   2    2   -6       2.52       0.46       2.05 o
   4   -4   -4      86.25      12.99      75.16 o
   2   -1    6       7.29       1.39      10.42 o
   0    6   -2       4.37       0.73       3.71 o
   3    0    5    1168.28     178.28    1185.70 o
   3    4   -1     376.96      57.53     375.74 o
   5    0    2       5.76       1.13       5.04 o
   1   -2   -6       8.75       1.52       9.00 o
   3   -6    3     188.42      28.79     175.97 o
   1    3   -6      35.92       5.63      35.08 o
   5   -2   -4      48.45       7.29      43.30 o
   5   -1   -4       0.20       0.40       0.15 o
   0    6    0       2.52       0.46       2.04 o
   4   -5   -3      31.34       4.71      28.91 o
   5   -4   -3     566.06      86.48     494.60 o
   2   -2   -6       5.76       1.13       5.55 o
   3    0   -6     127.78      19.63     135.56 o
   3    4   -2     100.71      15.51     113.79 o
   4   -6   -1       4.11       0.66       2.33 o
   4   -6    2      54.61       8.35      57.46 o
   3   -1   -6     290.74      44.35     290.39 o
   5   -5    2      28.23       4.31      36.44 o
   4    2    2       0.13       0.27       0.01 o
   2   -6   -2      70.59      10.87      61.37 o
   2   -3    6       0.46       0.20       0.33 o
   6   -2   -1      55.61       8.55      55.37 o
   1   -5    5      48.98       7.56      51.54 o
   4    2   -4       2.19       0.40       2.11 o
   6   -3    0       0.46       0.20       0.17 o
   5   -4    3      66.09      10.21      69.82 o
   1    1    6       2.19       0.40       3.23 o
   1    5   -4     190.67      29.06     183.92 o
   6   -2    0     110.60      16.91     118.74 o
   4    0    4     140.73      21.55     136.48 o
   6   -3   -1     514.44      78.60     506.08 o
   3   -6   -2       4.44       0.86       3.37 o
   3    4    0       1.13       0.46       1.17 o
   2    5   -1      41.02       6.36      43.88 o
   4    3   -1     234.33      35.70     226.52 o
   0    5    3     240.58      36.57     239.53 o
   5   -1    3      23.79       3.78      30.88 o
   2   -5    5      -0.13       0.20       0.00 o
   5   -5   -2       6.63       1.33       6.32 o
   1    5    2       3.25       0.60       2.89 o
   2    5   -2     123.34      19.03     124.30 o
   5    1    1       8.02       1.26       6.10 o
   4    1   -5     213.65      32.51     197.11 o
   4    3   -2       3.78       0.80       2.88 o
   5    1   -3       2.58       0.66       1.58 o
   0    2    6      45.99       7.16      44.56 o
   5   -3   -4     163.56      25.14     153.51 o
   3    1   -6       6.63       1.33       7.32 o
   5    0   -4     109.60      16.71     110.50 o
   0    6   -3     193.98      29.52     198.36 o
   2    3    4       3.64       0.86       2.79 o
   6   -3    1      76.23      11.67      82.12 o
   6   -2   -2     699.07     106.72     687.28 o
   2    0    6      28.03       4.51      27.50 o
   4   -3   -5       1.26       0.20       0.62 o
   2    5    0     576.53      87.47     583.57 o
   4    3    0     244.50      37.30     252.86 o
   1   -4    6      43.48       6.63      41.12 o
   0    5   -5       6.76       1.06       7.07 o
   6   -1   -1     167.29      25.54     159.76 o
   3    4   -3     104.29      15.98     110.23 o
   2   -4   -5       3.11       0.80       2.43 o
   6   -2    1      58.66       9.08      59.94 o
   6   -4    0     213.32      32.51     206.62 o
   1   -6   -2      36.25       5.63      34.58 o
   4   -5    4      21.93       3.31      18.58 o
   6   -3   -2      53.09       8.02      48.53 o
   0    6    1     123.54      18.83     133.31 o
   2   -5   -4       3.71       0.66       3.81 o
   2   -6    4      35.12       5.50      35.80 o
   3   -2   -6     267.97      40.96     266.27 o
   6   -1    0     164.69      25.00     172.12 o
   2    2    5      20.48       3.38      16.78 o
   3    2    4      83.99      12.86      87.83 o
   0    4   -6     458.72      70.12     433.51 o
   6   -4   -1     172.59      26.40     172.38 o
   1   -6    4      55.61       8.82      55.62 o
   3   -5   -4       1.86       0.53       1.63 o
   4   -2    5     406.99      61.92     413.33 o
   4   -3    5      -0.20       0.27       0.00 o
   1   -4   -5      36.98       5.57      34.24 o
   4   -6   -2       6.89       1.26       4.00 o
   6   -1   -2     364.55      55.72     365.09 o
   1    3    5     174.19      26.67     167.44 o
   2    5   -3      41.42       6.49      38.36 o
   3   -4   -5       6.23       1.13       5.02 o
   6   -4    1      10.47       1.59       9.70 o
   3    4    1       8.28       1.26       8.04 o
   2    4   -5     112.65      17.37     113.71 o
   3    3   -5      25.58       3.91      24.59 o
   4    3   -3       2.98       0.46       2.81 o
   4   -6    3      27.63       4.37      27.07 o
   1    4    4       7.88       1.39       6.38 o
   2   -4    6       0.60       0.33       0.14 o
   3    3    3     176.77      27.06     188.13 o
   1    1   -7      27.70       4.44      28.65 o
   3   -5    5       0.27       0.27       0.21 o
   5   -6    0       1.92       0.40       1.19 o
   2    4    3      26.24       4.04      23.93 o
   2    3   -6     143.71      22.08     139.37 o
   1   -5   -4       1.06       0.20       0.82 o
   5   -5    3       1.59       0.33       1.28 o
   1    0   -7      97.19      14.92      94.42 o
   5   -6    1     138.86      21.09     141.20 o
   3   -6    4     354.79      54.26     379.90 o
   3    1    5      54.75       8.55      54.43 o
   0    2   -7      11.40       1.92      11.71 o
   3   -2    6      39.10       6.10      42.33 o
   6   -1    1     410.11      62.58     439.13 o
   1    6   -1     259.50      39.42     255.94 o
   4    3    1      15.57       2.39      10.89 o
   2   -7    1     142.58      21.95     142.56 o
   5   -3    4       5.83       1.13       5.47 o
   2    5    1     116.96      18.03     117.88 o
   0    0    7       4.31       0.93       4.94 o
   6   -4   -2      22.40       3.64      14.28 o
   5    2   -1      13.05       2.19      15.56 o
   2   -3   -6     103.35      16.64     102.97 o
   5    0    3      18.22       2.78      16.97 o
   6   -3    2       4.57       0.86       5.35 o
   3   -7    1       1.26       0.40       1.44 o
   6   -2   -3      47.72       7.42      48.06 o
   4   -1    5      69.40      10.61      70.31 o
   1    6   -2       3.98       0.86       3.04 o
   3   -3    6     127.38      19.50     137.82 o
   5   -2    4     208.40      32.11     217.17 o
   3    2   -6      31.48       4.77      30.27 o
   4   -4    5       2.45       0.53       2.53 o
   5    1    2       3.58       0.66       2.49 o
   5   -6   -1      14.64       2.25      12.67 o
   5   -5   -3      27.30       4.31      24.19 o
   5    2   -2      48.45       7.29      52.37 o
   1   -3   -6      48.25       7.56      47.95 o
   2   -7    0      77.88      12.00      76.61 o
   5   -4   -4     120.74      18.50     123.41 o
   1    4   -6       3.58       0.66       1.90 o
   3   -7    0     611.05      93.06     613.62 o
   1    2   -7       6.36       1.06       5.91 o
   5    1   -4      92.08      14.19      79.61 o
   2   -7    2       3.25       0.60       2.63 o
   6   -2    2     392.91      59.92     451.98 o
   2   -6   -3      53.88       8.42      54.44 o
   0    6   -4      58.72       8.88      54.75 o
   3   -6   -3      51.03       7.95      47.65 o
   6    0   -1     111.58      17.04     107.08 o
   1   -1    7       3.05       0.53       3.15 o
   6   -3   -3      77.56      11.93      79.58 o
   1   -2    7     149.41      22.68     133.32 o
   2    0   -7     183.27      28.06     188.89 o
   1    6    0     687.28     104.89     704.02 o
   5    2    0      10.40       1.79      10.11 o
   3    4   -4     106.08      16.24     102.71 o
   3   -1    6      13.98       2.19      15.80 o
   4    1    4      64.42       9.94      69.50 o
   1    2    6      14.71       2.45      12.67 o
   4    2    3      12.26       1.86      11.68 o
   4   -5   -4      58.39       8.88      60.85 o
   4   -1   -6      95.07      14.72      89.81 o
   6   -5    0      60.18       9.35      65.63 o
   1    5   -5       5.63       1.06       5.24 o
   5   -1   -5      60.25       9.28      61.05 o
   4    2   -5       3.11       0.80       2.99 o
   6   -1   -3      29.09       4.57      26.07 o
   3   -7    2       1.13       0.27       1.34 o
   5   -4    4       5.63       1.06       6.26 o
   5   -6    2      30.22       4.64      30.88 o
   2    1    6     148.68      22.81     147.71 o
   5   -2   -5       0.00       0.33       0.75 o
   2    1   -7       1.19       0.20       0.50 o
   1   -1   -7      19.22       3.11      18.30 o
   6    0    0       1.33       0.27       0.18 o
   4    0   -6       3.31       0.80       3.19 o
   0    6    2       5.57       1.06       6.63 o
   3   -3   -6     329.71      50.59     337.10 o
   0    4    5       3.05       0.53       3.17 o
   6    0   -2      19.35       3.05      17.06 o
   1   -7    1       0.86       0.33       1.30 o
   6   -5   -1      78.69      12.00      79.57 o
   4   -4   -5       0.80       0.27       0.19 o
   6   -5    1      27.70       4.44      26.43 o
   1    5    3     370.63      56.51     362.00 o
   2    5   -4       6.89       1.26       6.78 o
   1    6   -3     148.02      22.41     148.47 o
   2   -1   -7      38.30       5.83      41.07 o
   0    3   -7     100.24      15.31      97.58 o
   4    3   -4      57.33       8.88      58.64 o
   1   -7    2      17.69       2.92      19.51 o
   4   -2   -6    1066.80     162.42    1054.08 o
   5   -1    4     695.46     105.62     706.85 o
   4   -7    1     254.90      38.82     257.80 o
   5    2   -3       1.59       0.33       0.94 o
   3   -7   -1       3.25       0.60       2.50 o
   3   -4    6     255.30      39.02     271.89 o
   1    0    7      84.92      12.86      82.91 o
   5    0   -5      34.86       5.30      42.51 o
   1   -3    7       1.46       0.33       1.79 o
   1   -7    0      10.53       1.79       9.87 o
   0    1    7       3.31       0.80       2.95 o
   3    4    2       0.00       0.27       0.00 o
   4   -7    0     465.23      70.70     472.95 o
   2   -7   -1      13.85       2.25      13.60 o
   1   -6   -3      10.14       1.59       9.80 o
   0    5    4      10.47       1.79      10.15 o
   1   -5    6      24.52       3.98      22.95 o
   2   -7    3      16.96       2.65      16.30 o
   4   -6   -3      46.79       7.09      44.06 o
   5   -6   -2       9.94       1.72       8.01 o
   6   -1    2      19.42       2.98      20.35 o
   0    3    6       0.53       0.33       0.25 o
   4   -6    4      85.98      13.46      85.24 o
   6   -4   -3     173.11      26.46     156.61 o
   2   -6    5    1134.75     173.17    1145.67 o
   5    2    1      37.04       5.77      45.38 o
   5   -3   -5       4.64       0.93       4.28 o
   1    6    1     277.15      42.48     277.16 o
   1   -6    5     285.34      43.47     280.91 o
   6    0    1      53.62       8.28      57.66 o
   4    0    5     144.90      22.28     145.57 o
   2    2   -7       5.76       1.13       4.81 o
   3   -7    3     253.29      38.75     256.55 o
   4   -7    2     354.84      54.18     375.65 o
   2   -5    6      24.78       3.91      26.53 o
   4    1   -6      16.63       2.58      15.70 o
   4    3    2       0.07       0.27       0.00 o
   1    3   -7     127.31      19.56     136.96 o
   3    0    6      51.63       7.95      50.78 o
   6   -5   -2      45.73       7.09      51.70 o
   4   -5    5      21.80       3.45      26.56 o
   2    5    2      64.16       9.94      65.01 o
   6    0   -3     103.62      15.84      95.34 o
   6   -5    2      16.30       2.52      22.43 o
   2   -2    7      16.63       2.58      14.57 o
   0    5   -6     777.56     118.71     761.70 o
   1   -7    3      17.82       2.85      18.54 o
   5   -5    4       1.06       0.53       0.05 o
   6   -3    3      30.48       4.84      33.90 o
   4   -7   -1     123.53      18.83     123.87 o
   6   -2   -4     106.07      16.24     106.84 o
   5   -6    3       8.15       1.26       6.70 o
   3    0   -7      13.65       2.12       9.65 o
   2   -1    7      30.94       4.90      33.47 o
   3   -1   -7    1288.78     195.94    1246.59 o
   1   -7   -1     104.28      15.98     101.89 o
   3    5   -1     773.84     118.17     774.40 o
   2    3    5      20.08       3.05      19.69 o
   1   -2   -7       9.28       1.66       9.14 o
   2   -3    7      19.15       2.98      16.77 o
   2   -2   -7     145.48      22.35     140.10 o
   6   -1   -4       8.94       1.59      10.92 o
   6   -4    3      46.92       7.09      51.42 o
   3    5   -2     465.39      71.03     460.40 o
   6   -2    3       3.51       0.60       1.79 o
   4    4   -1     281.47      42.81     289.74 o
   3   -6    5       6.10       1.19       4.30 o
   2   -5   -5      54.34       8.42      48.17 o
   2    4   -6       4.37       0.73       3.57 o
   4   -3   -6     137.33      20.95     139.49 o
   1    6   -4     216.47      33.04     236.58 o
   3    3   -6     152.46      23.34     146.41 o
   6   -3   -4       0.27       0.20       0.13 o
   4    4   -2      90.15      13.79      89.18 o
   5    1    3       8.94       1.39       9.82 o
   3    3    4      26.57       4.04      27.02 o
   0    7   -1       0.86       0.33       0.22 o
   3   -5   -5     560.45      85.63     605.08 o
   3    1   -7       6.56       1.19       6.79 o
   0    6   -5      52.16       8.02      47.10 o
   3    2    5     194.48      29.65     184.13 o
   3    4   -5      10.47       1.59      10.05 o
   5   -5   -4       8.75       1.52       7.67 o
   5    1   -5       0.73       0.27       0.43 o
   6    1   -1      25.44       3.98      26.30 o
   3   -7   -2      48.05       7.49      44.68 o
   2    4    4      17.76       2.98      19.19 o
   5    2   -4       1.72       0.33       1.92 o
   0    7   -2      48.78       7.49      46.24 o
   1    1    7      77.02      11.80      83.90 o
   1   -4    7       8.48       1.26       7.22 o
   6   -6    0     334.27      50.92     347.12 o
   2   -4   -6      12.79       1.99       8.57 o
   3    5    0     457.85      69.56     431.07 o
   2   -7   -2       2.45       0.53       1.03 o
   5    0    4     179.48      27.33     178.83 o
   0    4   -7      36.98       5.83      32.87 o
   6    1   -2      29.55       4.51      23.69 o
   4   -7    3       0.20       0.33       0.01 o
   4    4    0     361.74      55.38     374.08 o
   3   -5    6       9.08       1.59       8.49 o
   2   -7    4      49.90       7.75      50.69 o
   4   -3    6      82.26      12.46      83.43 o
   2    5   -5     123.66      18.83     121.15 o
   0    7    0      35.85       5.50      39.73 o
   6    1    0       0.86       0.13       0.64 o
   1    4    5       0.13       0.27       0.26 o
   0    6    3      53.81       8.35      55.65 o
   3    5   -3     211.81      32.37     203.24 o
   5   -3    5       4.24       0.86       4.00 o
   3   -6   -4      24.72       3.71      19.23 o
   5   -7    0       1.26       0.20       1.25 o
   5   -7    1     260.98      39.68     258.56 o
   4   -2    6       0.53       0.33       0.62 o
   2    2    6      17.89       2.98      15.84 o
   2   -6   -4       8.68       1.33      10.37 o
   1   -5   -5      87.83      13.46      86.30 o
   5   -4   -5       9.28       1.66       8.78 o
   4    4   -3     105.28      16.11     104.63 o
   3   -4   -6      75.36      11.80      81.26 o
   4    3   -5       0.40       0.27       0.35 o
   2    6   -1       2.32       0.46       2.15 o
   6    0    2      70.39      10.80      62.03 o
   0    2    7     342.30      52.18     343.97 o
   5   -6   -3      13.58       2.32      13.86 o
   6   -6   -1      33.86       5.17      32.65 o
   7   -3   -1     154.85      23.48     143.02 o
   5    2    2      38.77       6.10      54.58 o
   3   -2   -7     958.76     145.88     939.98 o
   2    6   -2      68.60      10.54      69.95 o
   7   -3    0     127.77      19.63     120.39 o
   2    0    7     187.64      28.65     182.10 o
   1   -4   -6      16.70       2.78      17.28 o
   4   -7   -2      24.98       3.98      29.85 o
   5   -2    5      31.21       4.70      33.50 o
   1    6    2     556.75      85.09     554.03 o
   6   -5   -3       4.51       0.99       3.32 o
   2    3   -7     264.57      40.68     279.54 o
   1    5   -6       9.14       1.66       8.86 o
   3   -7    4     302.73      46.26     308.39 o
   4    2    4      32.21       4.90      32.34 o
   6    0   -4     344.52      52.72     334.68 o
   1    3    6      11.00       1.72      13.31 o
   4    2   -6       0.13       0.33       0.01 o
   0    7   -3     290.76      44.20     281.38 o
   5    3   -1      11.73       1.99      11.33 o
   7   -2   -1    1932.72     294.00    1895.44 o
   6   -5    3       5.50       0.86       7.01 o
   1   -7    4      35.59       5.57      32.41 o
   6   -1    3      58.52       9.08      48.82 o
   2   -4    7       3.71       0.66       3.00 o
   5   -4    5      -0.07       0.33       0.22 o
   5    3   -2     174.49      26.53     181.79 o
   4   -5   -5      25.38       3.84      22.14 o
   3    4    3     237.72      36.23     262.31 o
   7   -2    0       0.00       0.20       0.02 o
   6   -4   -4     144.03      22.08     139.23 o
   7   -4    0     281.93      42.87     282.40 o
   4   -4    6     128.90      19.83     137.03 o
   5   -1   -6      29.49       4.70      28.48 o
   5   -7   -1     269.10      40.88     278.05 o
   5   -7    2       5.76       1.13       6.85 o
   7   -4   -1     342.10      52.12     347.25 o
   6    1   -3     189.69      28.98     186.22 o
   2    6    0     352.49      53.78     339.56 o
   1    5    4       3.45       0.73       2.10 o
   3    1    6     109.99      16.97     106.21 o
   7   -3   -2     261.38      39.88     251.10 o
   3    2   -7     122.19      18.63     118.93 o
   6   -6    2       2.98       0.80       1.43 o
   4   -6   -4     135.39      20.82     134.51 o
   4    1    5     122.65      18.96     129.76 o
   5   -2   -6      41.42       6.49      38.78 o
   1    4   -7       8.22       1.39       6.88 o
   1   -7   -2       3.98       0.86       4.04 o
   7   -3    1       2.19       0.60       2.77 o
   4   -1    6    1265.84     193.33    1238.87 o
   2    6   -3     268.37      40.95     267.96 o
   7   -2   -2      30.55       4.64      27.75 o
   5    3    0       0.20       0.33       0.85 o
   3    5    1     350.49      53.51     345.60 o
   5   -6    4       5.63       1.06       5.78 o
   4    3    3      33.00       4.97      23.59 o
   6    1    1       6.63       1.33       9.14 o
   4    4    1       1.46       0.33       0.53 o
   4   -6    5      30.88       4.70      32.21 o
   1   -6   -4      21.01       3.38      19.17 o
   0    7    1      82.32      12.59      85.30 o
   2    5    3      14.18       2.32      13.04 o
   3   -2    7      54.61       8.35      53.40 o
   7   -4    1       4.90       0.80       4.83 o
   5    0   -6       1.92       0.53       1.55 o
   6   -6   -2       2.52       0.53       2.27 o
   1    1   -8      84.05      12.93      77.01 o
   0    1   -8      10.93       1.92      13.74 o
   3   -3    7     133.54      20.42     132.44 o
   5    3   -3      95.06      14.45      96.11 o
   2   -3   -7     308.44      47.26     303.60 o
   4   -1   -7     375.65      57.37     371.98 o
   7   -2    1     382.95      58.44     371.65 o
   5   -1    5       5.43       0.99       4.72 o
   3    5   -4       3.11       0.80       2.00 o
   6   -3    4       7.29       1.39       5.31 o
   4   -4   -6     346.95      52.91     341.00 o
   7   -4   -2      43.27       6.56      43.12 o
   7   -1   -1     141.97      21.62     137.27 o
   1    6   -5       2.58       0.66       1.30 o
   1    0   -8       4.51       0.99       3.15 o
   4    0   -7       7.75       1.39       7.46 o
   0    2   -8      61.77       9.48      56.15 o
   6   -2   -5      26.04       3.98      28.05 o
   1   -6    6      24.05       3.64      22.70 o
   2   -6    6     442.53      67.42     431.70 o
   4    4   -4     118.34      18.03     114.46 o
   1   -3   -7      80.87      12.40      69.54 o
   4   -7    4     436.68      66.76     445.10 o
   6   -4    4       0.53       0.33       0.01 o
   6   -1   -5      68.07      10.41      68.16 o
   7   -1    0       6.23       1.13       6.32 o
   3   -7   -3       3.45       0.73       2.90 o
   5   -5    5     109.65      16.91     117.98 o
   3   -8    1       0.73       0.27       0.41 o
   0    4    6       2.58       0.66       3.00 o
   1    2   -8       2.32       0.46       1.45 o
   5    2   -5      54.68       8.48      48.93 o
   0    5    5      17.09       2.58      15.98 o
   7   -5    0      41.75       6.49      40.13 o
   3   -1    7       0.66       0.40       0.55 o
   7   -1   -2       8.81       1.46      10.06 o
   0    0    8      99.90      15.45     103.60 o
   0    7   -4     193.16      29.45     214.43 o
   5   -3   -6      17.23       2.85      14.95 o
   6   -2    4     503.30      76.75     507.69 o
   2   -8    1       3.58       0.66       5.09 o
   5   -7   -2     118.54      18.10     113.08 o
   3   -3   -7     258.20      39.28     264.22 o
   2    6    1     536.22      81.75     512.83 o
   1    2    7      50.77       7.69      40.82 o
   5   -7    3      81.00      12.40      83.20 o
   7   -5   -1     453.32      68.96     441.30 o
   1   -5    7     615.00      94.02     594.56 o
   2   -7   -3     133.94      20.55     128.59 o
   2    0   -8     122.19      18.63     122.67 o
   6   -3   -5      41.09       6.43      48.34 o
   4   -2   -7       7.35       1.19       8.80 o
   3   -8    0     135.39      20.82     134.43 o
   7   -3   -3       1.66       0.40       1.58 o
   7   -2   -3       0.86       0.13       0.59 o
   3   -8    2       6.16       0.99       5.38 o
   2    1    7     287.70      43.94     272.58 o
   1   -2    8      13.19       2.19      13.04 o
   4   -5    6      58.39       8.88      55.55 o
   2    1   -8      -0.07       0.20       0.02 o
   1    7   -1       8.41       1.46       5.96 o
   5    3    1      40.09       6.30      37.44 o
   3   -4    7      90.42      14.05      97.25 o
   1    7   -2     127.90      19.69     127.27 o
   2   -8    2       3.18       0.86       4.22 o
   1   -1    8      13.65       2.12      14.29 o
   7   -3    2      56.73       8.81      52.48 o
   2   -7    5     156.37      24.01     155.50 o
   7   -5    1      20.41       3.11      20.44 o
   6    1   -4       0.27       0.20       0.14 o
   2    6   -4      45.13       6.89      45.94 o
   5    1    4     126.64      19.49     116.00 o
   3    4   -6       0.46       0.20       0.32 o
   4    1   -7      34.00       5.10      28.80 o
   4   -7   -3      16.83       2.72      15.00 o
   6   -6    3       3.64       0.60       3.79 o
   2   -8    0      12.52       1.99      11.84 o
   0    6   -6       2.32       0.46       2.01 o
   6    0    3      62.30       9.61      61.32 o
   4   -8    1       8.08       1.46       8.35 o
   3   -6    6     102.56      15.91      97.96 o
   2   -5    7       0.07       0.27       0.05 o
   0    3   -8       0.99       0.27       0.61 o
   1   -1   -8      30.55       4.64      25.07 o
   0    5   -7     288.24      44.07     286.82 o
   5    1   -6      64.56       9.88      64.80 o
   5   -5   -5       6.29       0.99       7.41 o
   5    2    3      52.55       7.95      47.35 o
   4    0    6    1004.29     153.49     992.67 o
   6   -5   -4       8.48       1.59       3.97 o
   6    2   -1      99.91      15.25     106.42 o
   5   -6   -4     146.08      22.28     139.87 o
   7   -1    1       1.59       0.33       2.48 o
   1   -7    5       0.53       0.33       0.43 o
   4   -8    0      60.38       9.15      60.63 o
   6    0   -5      13.52       2.25      12.77 o
   5    3   -4      49.51       7.62      45.74 o
   2   -1   -8     247.89      37.75     249.41 o
   6    2   -2     110.84      16.91     105.27 o
   6   -5    4      24.05       3.64      29.07 o
   1    7    0       0.66       0.20       0.52 o
   6    1    2      29.02       4.64      25.95 o
   1    6    3      65.48      10.14      62.18 o
   3   -7    5       3.98       0.86       3.87 o
   2    5   -6       4.57       0.86       3.43 o
   1   -3    8      14.18       2.32      17.81 o
   6   -7    0     485.86      74.15     457.86 o
   7   -4   -3      35.25       5.50      32.80 o
   7   -2    2       0.66       0.40       0.66 o
   7   -1   -3      88.56      13.46      88.19 o
   7   -5   -2     127.17      19.43     116.79 o
   3    5    2      11.33       1.72      11.75 o
   2    4   -7      24.12       3.84      24.45 o
   1    7   -3     360.39      55.17     402.60 o
   4   -8    2      61.24       9.35      61.95 o
   6   -7    1      15.04       2.45      14.91 o
   4    4    2       1.33       0.27       1.42 o
   3    3   -7      17.56       2.65      14.53 o
   0    3    7     242.50      37.15     238.53 o
   0    7    2     425.02      65.03     415.48 o
   4    3   -6     158.49      24.34     162.41 o
   6   -6   -3      57.33       8.88      51.21 o
   0    6    4       3.84       0.93       2.35 o
   2    2   -8      45.66       6.96      38.44 o
   3   -8   -1     128.70      19.63     120.11 o
   3    3    5      95.26      14.78      98.80 o
   3   -8    3      22.20       3.58      21.74 o
   2   -8    3       0.99       0.27       0.32 o
   1    3   -8      49.84       7.69      50.11 o
   1   -8    1       6.03       0.99       4.96 o
   1    0    8      26.77       4.24      30.69 o
   6    2    0       4.11       0.86       5.70 o
   0    1    8      59.51       9.15      64.31 o
   2    4    5      86.57      13.39      93.55 o
   6   -1    4      46.86       7.29      47.51 o
   5    0    5      94.00      14.45      85.73 o
   1   -8    2      86.10      13.39     105.95 o
   7    0   -1       0.46       0.33       0.17 o
   3    0    7     268.42      41.01     267.21 o
   1   -7   -3     201.18      30.71     192.94 o
   2   -5   -6     235.93      36.03     232.80 o
   6   -7   -1     133.14      20.29     127.96 o
   3   -6   -5     461.89      70.35     444.87 o
   3   -5   -6      12.13       1.86      11.11 o
   7   -5    2       6.49       1.26       3.89 o
   6   -4   -5       0.46       0.20       1.58 o
   2    3    6      13.32       2.05      12.82 o
   3    5   -5     141.90      21.82     137.73 o
   2   -8   -1     122.72      18.76     127.85 o
   6    2   -3     126.24      19.36     118.24 o
   7    0   -2     190.50      29.05     181.58 o
   4   -3   -7      17.62       2.72      16.00 o
   2   -6   -5       0.33       0.40       0.15 o
   4   -8   -1     161.08      24.67     159.65 o
   3    0   -8       3.11       0.80       2.77 o
   4    4   -5     297.92      45.46     293.55 o
   1   -8    0      34.92       5.43      40.73 o
   3    4    4      11.46       1.72       9.38 o
   7    0    0       0.00       0.27       0.01 o
   2   -2    8       0.27       0.27       0.11 o
   3    2    6       0.93       0.93       0.31 o
   5   -4   -6      89.23      13.72      89.28 o
   6   -7    2       9.61       1.66       7.01 o
   5   -3    6      31.94       5.30      29.53 o
   5   -6    5       5.70       0.93       8.35 o
   7   -6    0       0.33       0.27       0.21 o
   3   -5    7     245.70      37.49     245.22 o
   2    6    2     131.15      20.02     119.95 o
   7   -2   -4       5.50       0.86       4.40 o
   1    5   -7      53.75       8.15      53.76 o
   3   -1   -8     252.54      38.42     245.23 o
   5   -7   -3       4.24       0.86       3.10 o
   4    2    5     259.39      39.81     248.88 o
   5   -7    4       4.04       0.66       2.81 o
   4    5   -2      88.30      13.46      85.38 o
   3    1   -8     246.90      37.42     233.23 o
   0    7   -5       0.00       0.27       0.25 o
   4   -8    3      19.28       2.98      18.06 o
   4    5   -1     327.78      49.98     315.72 o
   2   -3    8       7.75       1.39       9.91 o
   7   -3   -4      13.91       2.39      14.17 o
   4    2   -7      77.75      11.67      71.07 o
   5    3    2      77.55      11.93      95.93 o
   1    7    1      80.67      12.33      85.31 o
   1   -8    3      36.91       5.77      36.61 o
   5   -8    1     170.84      26.00     165.75 o
   4    3    4     430.24      65.56     467.24 o
   7   -6   -1      61.97       9.54      60.46 o
   4   -6   -5       9.94       1.72       9.97 o
   2   -1    8       5.63       0.86       5.38 o
   5   -4    6      24.19       3.91      20.75 o
   1    4    6      11.13       1.99      12.95 o
   1   -5   -6      19.61       3.05      18.07 o
   5   -2    6      77.95      12.59      77.44 o
   2   -2   -8       8.22       1.39       6.25 o
   5   -8    0       9.08       1.59       7.31 o
   4   -7    5      49.77       7.56      53.43 o
   1   -4    8       0.40       0.27       0.34 o
   7   -1    2      87.37      13.46      82.97 o
   2    5    4     168.59      25.80     171.60 o
   1    6   -6      13.78       2.12      12.98 o
   7   -3    3     119.67      18.23     121.01 o
   1    7   -4      17.56       2.65      19.24 o
   0    4   -8      37.44       5.90      32.92 o
   4   -3    7     228.55      35.36     233.86 o
   2   -4   -7      64.62      10.01      61.12 o
   1   -2   -8       8.94       1.59       7.94 o
   7   -4    3      12.06       1.99      13.69 o
   3    6   -2      25.98       4.04      21.00 o
   6    2    1      21.27       3.25      24.66 o
   2    6   -5      23.79       3.78      23.12 o
   4   -5   -6     102.89      15.65     106.22 o
   3    6   -1      18.55       3.05      18.90 o
   4   -6    6       8.88       1.52       9.00 o
   7   -5   -3       1.13       0.27       1.60 o
   1    5    5       1.79       0.33       1.66 o
   7    0   -3     427.35      65.09     423.81 o
   4   -2    7      82.92      12.79      81.89 o
   6    1   -5      49.90       7.75      46.93 o
   5   -1   -7      10.60       1.86      10.36 o
   3   -4   -7     223.57      34.36     231.11 o
   3   -7   -4      82.59      12.73      79.37 o
   6   -7   -2      34.53       5.24      30.97 o
   7   -1   -4       0.33       0.33       0.11 o
   6   -6    4     198.00      30.25     220.61 o
   4    5   -3      16.10       2.45      12.87 o
   2   -8    4      56.07       8.48      55.83 o
   5   -8    2     521.62      79.48     511.29 o
   1   -6   -5       1.06       0.20       0.78 o
   6   -3    5       0.80       0.40       0.27 o
   5    2   -6      52.09       7.89      49.05 o
   3   -8   -2      45.06       7.02      44.48 o
   4    5    0      48.11       7.29      45.67 o
   5    4   -2      75.56      11.60      72.53 o
   2    3   -8      34.26       5.37      32.96 o
   5    4   -1      79.08      12.13      77.14 o
   7    0    1       0.46       0.33       0.04 o
   6   -2   -6      69.19      10.54      75.25 o
   3   -8    4      71.18      10.87      73.49 o
   2    2    7      24.25       3.71      23.02 o
   6   -4    5       9.14       1.46       7.42 o
   1    1    8     135.20      20.75     130.83 o
   5    3   -5      54.21       8.42      48.06 o
   1   -8   -1       0.86       0.33       0.63 o
   6   -1   -6     136.79      20.82     144.16 o
   4   -4    7     406.59      62.03     414.59 o
   5   -2   -7      99.84      15.38     105.12 o
   7   -4   -4      12.79       1.99      10.40 o
   1   -4   -7       6.69       1.06       6.13 o
   3    6   -3      92.01      14.12      83.44 o
   5    0   -7      35.25       5.50      37.76 o
   6    2   -4      67.07      10.34      65.83 o
   2   -7   -4     191.30      29.19     177.72 o
   7   -2    3     576.81      87.82     590.84 o
   5   -8   -1     337.79      51.52     325.68 o
   4    1    6      69.79      10.74      66.94 o
   3   -2   -8     139.85      21.42     130.69 o
   3    6    0       4.11       0.86       4.13 o
   4   -8   -2      25.25       3.91      26.24 o
   4   -7   -4      15.24       2.52      15.15 o
   7   -6   -2       1.26       0.20       0.51 o
   6   -7    3       5.23       0.93       5.09 o
   7   -6    2      40.03       6.23      41.59 o
   2   -4    8      12.59       2.12      10.70 o
   1    3    7      11.13       1.99       9.86 o
   7   -5    3     125.58      19.36     128.49 o
   6    1    3       3.11       0.80       2.31 o
   1   -6    7     214.80      32.77     202.34 o
   3    2   -8     634.05      96.30     613.28 o
   2   -8   -2      69.13      10.67      68.99 o
   0    8   -1       2.58       0.66       3.72 o
   2   -7    6       0.93       0.20       0.89 o
   1    4   -8     187.72      28.99     195.70 o
   0    8   -2      84.51      12.99      78.63 o
   5   -5    6      77.95      12.79      85.46 o
   2   -6    7     138.46      21.09     133.02 o
   6   -2    5     160.35      24.60     154.60 o
   0    2    8       9.87       1.72       8.09 o
   6    0    4      11.86       1.99       9.45 o
   5    4   -3     212.81      32.50     206.09 o
   2    0    8      19.88       3.25      17.19 o
   5    4    0       0.40       0.27       0.59 o
   6   -6   -4       3.31       0.80       5.42 o
   5   -1    6     159.29      24.40     153.52 o
   6   -3   -6       1.06       0.20       1.28 o
   0    7    3      35.59       5.57      32.92 o
   3    5    3      15.84       2.58      15.33 o
   4    4    3      41.02       6.36      37.13 o
   4   -1    7     160.15      24.54     165.21 o
   3    1    7       0.20       0.33       0.30 o
   1   -8    4       7.29       1.39      10.96 o
   6   -5   -5       2.45       0.53       1.13 o
   1   -7    6      10.80       1.66      11.09 o
   5    2    4       0.99       0.27       0.95 o
   6    0   -6      43.60       6.83      43.95 o
   2    7   -2       3.98       0.86       3.21 o
   6   -5    5       4.11       0.86       2.50 o
   4   -8    4     131.42      20.22     132.74 o
   2    7   -1       0.60       0.33       0.74 o
   4   -4   -7       1.72       0.33       1.66 o
   5   -6   -5       5.63       0.86       6.63 o
   3    4   -7      11.33       1.72      10.97 o
   0    8    0      39.16       5.96      40.88 o
   5   -8    3     131.35      20.09     132.70 o
   3   -7    6     141.57      21.75     141.66 o
   7    1   -1       6.69       1.06       4.31 o
   1    6    4      61.64       9.48      61.89 o
   4    5   -4     118.01      18.23     108.45 o
   5    1    5      86.91      13.13      83.93 o
   0    8   -3       1.79       0.33       0.49 o
   1    7    2       2.05       0.60       1.81 o
   0    6   -7      27.50       4.37      27.79 o
   4    0   -8      50.50       7.82      47.08 o
   0    5    6      26.97       4.31      30.37 o
   7    1   -2     335.79      51.19     319.77 o
   5   -3   -7      24.25       3.71      20.47 o
   4   -1   -8       3.58       0.66       3.45 o
   4    5    1       0.40       0.33       0.35 o
   7    0   -4       4.90       0.80       5.09 o
   8   -3   -1      81.26      12.26      77.97 o
   3    5   -6      45.19       7.02      49.77 o
   3   -2    8      25.84       4.11      24.52 o
   3   -3    8       3.38       0.93       2.40 o
   5    1   -7       3.11       0.80       2.29 o
   6    2    2      44.80       6.69      56.53 o
   8   -3    0      20.34       3.31      20.13 o
   4   -5    7      21.40       3.25      25.84 o
   3    6   -4       0.53       0.33       0.38 o
   2    5   -7      24.12       3.84      21.15 o
   8   -4   -1     124.59      19.16     126.07 o
   5   -5   -6      11.86       1.99      12.62 o
   1    7   -5     188.25      28.79     208.22 o
   8   -4    0     113.31      17.44     118.93 o
   1   -7   -4      10.20       1.72       8.70 o
   2    7   -3       2.72       0.46       2.57 o
   4    4   -6      11.00       1.72       9.84 o
   3   -6    7     197.40      29.98     180.96 o
   7    1    0       2.05       0.60       2.86 o
   7   -2   -5      66.48      10.34      68.16 o
   3    6    1      23.59       3.64      23.07 o
   5   -8   -2     284.58      43.54     269.89 o
   7    0    2      17.49       2.85      20.77 o
   6   -7   -3       0.27       0.27       0.03 o
   6    3   -1     106.47      16.37     120.18 o
   6    3   -2     109.86      16.97     107.51 o
   2   -3   -8      15.31       2.32      14.38 o
   1   -5    8      97.92      15.18      90.76 o
   2    6    3      13.45       2.05      11.21 o
   4    3   -7      25.18       4.04      24.81 o
   2    7    0      61.31       9.48      60.18 o
   7   -1    3      10.80       1.66      12.40 o
   0    4    7      25.38       3.84      21.86 o
   5    3    3      21.93       3.31      16.81 o
   5   -7   -4      12.26       1.86      10.68 o
   7   -7    0     340.80      52.05     333.11 o
   7   -5   -4      42.54       6.63      31.16 o
   8   -3   -2       9.34       1.52       7.63 o
   1    1   -9      12.19       1.99      13.69 o
   7   -3   -5       4.70       0.73       4.88 o
   5   -7    5       0.33       0.33       0.15 o
   5    4   -4     158.10      24.21     145.91 o
   8   -2   -1       2.25       0.53       1.80 o
   1   -8   -2      56.27       8.68      58.82 o
   6   -8    1       8.22       1.39       8.26 o
   5    4    1       0.00       0.27       0.02 o
   0    6    5     477.42      72.63     466.74 o
   6   -8    0      73.31      11.40      66.39 o
   6   -1    5     123.13      18.96     122.70 o
   0    1   -9      39.83       6.03      34.51 o
   7   -6   -3       0.66       0.20       0.11 o
   7   -6    3      42.68       6.56      47.28 o
   4    1   -8     113.70      17.37     110.81 o
   7   -7    1     221.91      33.83     221.82 o
   0    7   -6       0.20       0.33       0.32 o
   7    1   -3       1.39       0.40       1.50 o
   4   -2   -8      89.62      13.66      97.63 o
   0    5   -8      38.97       6.16      39.35 o
   0    2   -9      16.10       2.45      21.88 o
   7   -4    4     184.67      28.19     179.13 o
   2   -8    5      31.14       4.97      29.85 o
   1   -3   -8     108.93      16.64     103.46 o
   6   -4   -6       0.73       0.27       0.00 o
   8   -2    0     245.64      37.36     250.90 o
   8   -4   -2      37.64       5.70      36.57 o
   7   -3    4      80.87      12.40      78.05 o
   7   -1   -5      17.69       2.92      18.19 o
   3   -1    8     139.25      21.48     133.20 o
   3   -4    8      53.68       8.35      50.65 o
   1    0   -9      12.85       2.12      15.43 o
   8   -4    1       0.80       0.27       0.65 o
   3   -3   -8      57.40       8.95      58.74 o
   3   -8   -3      16.10       2.45      14.37 o
   8   -3    1     167.13      25.53     168.55 o
   7   -7   -1      25.98       4.04      26.99 o
   2   -5    8       9.28       1.66       9.07 o
   2    6   -6      19.42       2.98      20.16 o
   1    2   -9       0.99       0.27       1.09 o
   3   -8    5     145.69      22.41     155.54 o
   8   -2   -2       7.16       1.13       6.02 o
   6    2   -5       1.79       0.33       1.67 o
   6    3    0       1.66       0.40       1.03 o
   6    3   -3      89.49      13.66      81.39 o
   0    8    1      17.43       2.65      15.90 o
   2    4   -8      44.73       7.02      47.16 o
   8   -5    0     112.31      17.11     113.13 o
   3    3   -8     116.55      17.77     110.97 o
   6   -7    4      29.95       4.77      28.92 o
   5   -6    6      44.34       6.89      40.85 o
   4    0    7      30.88       4.71      31.92 o
   8   -5   -1      24.52       3.98      23.32 o
   1    2    8     223.50      34.23     239.19 o
   0    8   -4      10.73       1.86      16.05 o
   4   -8   -3      25.44       3.98      21.60 o
   3   -9    1       4.04       0.66       4.97 o
   6   -8    2     102.62      15.71      96.53 o
   3    3    6      18.82       2.98      18.02 o
   6   -8   -1     381.19      58.24     359.96 o
   2    1    8      37.51       5.70      34.87 o
   6    1   -6       2.25       0.53       2.56 o
   3   -6   -6     221.00      33.70     215.36 o
   5    0    6       1.79       0.33       1.65 o
   3    4    5      94.73      14.72     103.92 o
   2    1   -9      10.93       1.92       9.02 o
   4   -7    6      38.97       6.16      38.73 o
   0    0    9       1.19       0.33       2.09 o
   2    0   -9       2.52       0.46       1.67 o
   6   -6    5      22.26       3.51      22.80 o
   3   -9    2      40.49       6.16      43.43 o
   2    4    6       2.39       0.60       1.78 o
   7    1    1       7.88       1.39       5.33 o
   5    3   -6       1.46       0.27       1.26 o
   1   -2    9      44.20       6.89      37.50 o
   7   -5    4      -0.46       0.33       0.06 o
   2    7   -4      44.01       6.83      46.67 o
   1   -8    5       3.58       0.66       4.00 o
   2   -8   -3      38.63       5.83      35.56 o
   7   -4   -5      15.24       2.52      17.49 o
   7   -7    2       1.06       0.53       0.19 o
   4   -9    1       0.40       0.27       0.52 o
   2   -6   -6      66.68      10.41      62.98 o
   1    6   -7       4.17       0.93       3.76 o
   8   -5    1       3.38       0.60       3.18 o
   5   -8    4       8.08       1.46       6.66 o
   0    3   -9      35.12       5.50      34.94 o
   3   -9    0      15.50       2.52      15.53 o
   7   -2    4      11.73       1.99       9.97 o
   8   -3   -3     445.09      67.77     453.22 o
   1   -1    9      12.19       1.99      15.59 o
   8   -2    1       0.66       0.40       0.39 o
   2   -9    1      15.70       2.58      17.61 o
   4    3    5       9.01       1.52       8.58 o
   4    5   -5     326.17      50.06     317.53 o
   2    7    1       6.36       1.06       6.17 o
   3   -5   -7     124.65      19.23     133.06 o
   5   -4   -7      25.91       3.98      23.55 o
   2   -9    2      57.26       8.82      73.00 o
   2   -5   -7       0.27       0.27       0.56 o
   4   -9    2       0.93       0.20       0.61 o
   4   -9    0      94.20      14.19      90.68 o
   2    5    5      44.54       6.96      44.73 o
   8   -1   -1     126.05      19.16     125.20 o
   8   -5   -2       0.73       0.27       0.86 o
   4    5    2       3.25       0.60       3.44 o
   4   -6   -6       9.08       1.59      10.75 o
   3   -7   -5       0.46       0.33       0.12 o
   1   -1   -9      53.02       8.28      53.65 o
   7   -7   -2       0.53       0.46       0.20 o
   8   -2   -3      14.18       2.32      15.59 o
   1   -3    9      18.82       2.98      18.94 o
   1    5   -8      13.78       2.12      11.48 o
   3    6   -5      12.13       1.86      11.37 o
   1    8   -2       5.43       0.99       6.33 o
   5    2   -7       3.91       0.66       3.96 o
   4   -8    5       2.65       0.60       2.64 o
   2    2   -9     181.81      27.59     183.95 o
   6    1    4       3.51       0.60       4.36 o
   5   -3    7      26.90       4.31      26.63 o
   8   -4   -3      31.81       5.04      28.33 o
   1    8   -1       0.46       0.20       0.53 o
   0    3    8      17.89       2.98      19.36 o
   4    2    6      30.95       4.90      31.05 o
   2   -1   -9       2.85       0.73       2.38 o
   2    3    7       1.06       0.33       0.71 o
   1    3   -9       1.19       0.33       0.99 o
   7    0   -5       5.70       0.93       4.24 o
   7    1   -4       0.40       0.13       0.32 o
   8   -4    2       8.68       1.33       9.08 o
   8   -1   -2      18.22       2.78      18.97 o
   4    2   -8      66.81      10.34      69.70 o
   4   -6    7     261.34      39.75     259.18 o
   2   -9    0       7.75       1.39      10.77 o
   3   -9    3       7.62       1.39       8.29 o
   8   -1    0       0.99       0.27       1.35 o
   6    3    1       0.53       0.33       1.00 o
   4   -3   -8       2.25       0.53       1.29 o
   3    6    2      16.70       2.78      15.29 o
   6   -6   -5       3.45       0.73       3.17 o
   6    3   -4     237.36      36.10     230.38 o
   5   -4    7      43.41       6.76      47.29 o
   8   -3    2      20.61       3.18      20.24 o
   4   -7   -5     115.63      17.83     119.57 o
   3    2    7       2.25       0.66       2.34 o
   5   -8   -3      87.77      13.32      80.52 o
   3    0    8      69.80      10.54      70.92 o
   3   -5    8      54.55       8.22      48.48 o
   6   -3    6      29.42       4.57      25.33 o
   1    7    3     162.35      24.94     155.04 o
   6   -4    6       7.35       1.19       6.92 o
   2   -7   -5      47.25       7.42      45.09 o
   0    7    4     151.80      23.28     140.75 o
   6   -1   -7      32.60       5.04      31.48 o
   5    4   -5      92.81      14.25      90.68 o
   6   -2   -7      35.98       5.70      41.02 o
   6   -8    3      82.26      12.66      75.50 o
   3    5    4     204.66      31.25     196.63 o
   4    4    4     432.53      66.18     445.02 o
   5    4    2      77.62      11.67      78.49 o
   6    2    3      50.04       7.75      62.03 o
   6   -8   -2      42.61       6.69      38.29 o
   2   -9    3       6.36       1.06       3.31 o
   1    8   -3      29.55       4.51      36.73 o
   5   -2    7       2.32       0.86       1.73 o
   1    5    6      12.13       1.86      12.54 o
   7    0    3       5.63       1.06       2.90 o
   8   -6    0       4.37       0.73       4.31 o
   4   -5   -7      74.11      11.47      74.42 o
   1    0    9       2.92       0.53       4.74 o
   3   -9   -1       6.29       0.99       7.61 o
   3    0   -9     145.43      22.08     139.06 o
   2   -7    7       0.46       0.33       0.12 o
   1   -6   -6      32.41       4.97      33.72 o
   0    1    9      11.53       1.92      13.55 o
   6    0    5       1.13       0.46       1.31 o
   8   -5    2      10.47       1.79       9.97 o
   1    7   -6      67.15      10.41      68.88 o
   6   -7   -4      85.71      13.13      85.93 o
   1   -5   -7       0.60       0.40       0.23 o
   1    8    0      75.30      11.47      74.66 o
   4   -9    3      56.14       8.62      58.78 o
   5   -9    1       7.82       1.46       7.89 o
   4   -9   -1       0.00       0.27       0.04 o
   8   -6   -1       1.52       0.27       1.18 o
   1    4    7      18.88       2.85      21.91 o
   7   -6   -4       8.48       1.26       6.95 o
   5   -1   -8      81.93      12.46      95.80 o
   7   -6    4      45.46       6.89      45.44 o
   0    8    2       2.58       0.66       2.46 o
   1   -7    7     144.63      22.08     149.08 o
   6   -5   -6     110.19      16.77     126.58 o
   3    1   -9     206.79      31.45     200.40 o
   7   -7    3       1.26       0.40       1.47 o
   1   -8   -3      67.81      10.21      64.44 o
   5   -9    0      70.33      10.61      69.91 o
   2   -2    9       2.45       0.53       1.72 o
   8   -1   -3     132.35      20.16     135.20 o
   8   -6    1      46.33       7.16      50.68 o
   7    2   -1      89.56      13.52      89.44 o
   4   -3    8      71.65      10.87      68.39 o
   7    2   -2     105.15      16.11      97.04 o
   0    8   -5       0.00       0.27       0.00 o
   6   -2    6       4.90       0.80       5.58 o
   3   -1   -9       1.26       0.20       1.07 o
   1   -9    1      65.82       9.94      74.52 o
   1   -9    2       1.86       0.53       3.80 o
   5    2    5      18.02       2.92      19.06 o
   6   -5    6      60.64       9.41      59.68 o
   6    0   -7      59.45       9.21      56.26 o
   4    6   -2      49.57       7.75      49.66 o
   7    1    2       2.72       0.46       4.70 o
   5    0   -8       3.58       0.66       2.78 o
   0    4   -9      14.51       2.39      14.28 o
   7   -1    4       3.84       0.93       4.39 o
   8   -2    2      -0.07       0.33       0.00 o
   5   -9    2       2.58       0.66       2.10 o
   7   -5   -5     166.08      25.34     180.39 o
   8   -1    1     202.74      31.05     189.79 o
   6   -3   -7      14.18       2.32      11.52 o
   2   -3    9      59.72       9.01      61.61 o
   1   -4    9      97.46      16.18      90.94 o
   5   -5    7       0.60       0.33       0.80 o
   1   -6    8      41.49       6.30      34.40 o
   2    7   -5      33.80       5.37      38.02 o
   2   -4   -8      25.44       3.98      22.48 o
   7   -2   -6      33.00       5.17      35.20 o
   3    5   -7      18.16       2.92      18.36 o
   4    6   -1       2.85       0.46       2.37 o
   5   -2   -8     159.04      24.34     163.42 o
   2   -9   -1      51.30       7.89      52.98 o
   4   -2    8       6.49       0.99       5.33 o
   8   -3   -4       2.58       0.66       2.79 o
   3   -7    7       0.80       0.27       0.66 o
   5   -6   -6      60.11       9.28      64.45 o
   5    5   -2      30.55       4.64      31.15 o
   3   -4   -8      45.40       7.09      46.73 o
   1    6    5      27.10       4.24      24.89 o
   2    6    4      14.97       2.32      14.27 o
   4    4   -7     121.40      18.57     123.10 o
   2   -6    8      51.76       7.89      55.26 o
   4   -4    8      87.91      13.52      86.36 o
   2    3   -9      14.78       2.25      18.84 o
   2   -8    6       0.33       0.33       0.17 o
   5    3    4       7.82       1.46       4.32 o
   5    5   -1       0.86       0.33       0.80 o
   2   -1    9      49.77       7.56      47.68 o
   4    1    7       1.66       0.40       0.73 o
   8   -2   -4      16.76       2.58      16.91 o
   2   -2   -9       0.07       0.27       0.30 o
   6    2   -6      55.81       8.62      54.24 o
   5   -7   -5      11.00       1.72      11.86 o
   7   -3   -6     284.39      43.28     313.17 o
   7   -7   -3      96.39      14.65      96.71 o
   7    2    0      58.13       8.95      60.06 o
   2    7    2       0.07       0.27       0.02 o
   4    6   -3      79.61      12.00      78.73 o
   8   -6   -2       0.40       0.27       0.46 o
   3   -9    4      30.09       4.71      29.70 o
   5   -7    6       6.36       1.06       6.18 o
   3   -8   -4     104.22      15.91      98.30 o
   6   -7    5      34.39       5.37      30.64 o
   7   -1   -6     173.06      26.40     168.58 o
   7    2   -3     339.79      51.73     338.01 o
   1   -9    0       0.20       0.33       0.03 o
   3    4   -8     131.36      20.09     124.77 o
   1    8   -4      28.63       4.51      33.10 o
   1   -7   -5     459.98      70.05     398.08 o
   1   -9    3      64.49       9.68      63.77 o
   3   -8    6      67.81      10.21      64.23 o
   1   -2   -9      23.66       3.78      26.11 o
   7   -4    5       1.59       0.33       1.72 o
   5   -1    7      69.00      10.47      73.58 o
   5   -9   -1       0.07       0.33       0.11 o
   7   -8    0      41.88       6.49      43.90 o
   4   -8   -4      80.08      12.33      77.00 o
   2   -9    4      17.76       2.72      16.76 o
   8    0   -1      15.17       2.45      14.93 o
   2    2    8       2.58       0.66       2.24 o
   5    1    6      27.63       4.37      26.18 o
   3    7   -2      26.44       4.17      24.01 o
   8   -4   -4       1.59       0.33       1.53 o
   5    5   -3      16.96       2.65      15.41 o
   0    6   -8      76.90      11.80      69.60 o
   7   -8    1      22.00       3.51      21.17 o
   0    7   -7      46.72       7.29      44.13 o
   5   -8    5      39.43       5.96      38.07 o
   7   -3    5      32.80       5.10      31.85 o
   1   -4   -8       0.93       0.40       1.45 o
   3    2   -9      44.20       6.89      49.39 o
   1    4   -9      67.54      10.34      76.58 o
   8   -4    3       1.19       0.66       0.90 o
   4    6    0       3.11       0.80       2.59 o
   8    0   -2      95.73      14.52     101.28 o
   3    7   -1      86.58      13.39      83.37 o
   8   -6    2      11.99       1.92      15.67 o
   1    8    1      19.08       2.92      19.65 o
   1   -8    6      29.03       4.64      30.14 o
   6    3    2       0.13       0.27       0.17 o
   2    5   -8       6.16       0.99       6.02 o
   2    6   -7      15.17       2.45      12.51 o
   7    1   -5      10.14       1.59       8.59 o
   6    3   -5       3.78       0.80       2.50 o
   2   -4    9      21.67       3.45      24.15 o
   4    5   -6      44.80       6.69      46.92 o
   5    1   -8      19.55       2.98      19.75 o
   5   -9    3      35.65       5.43      33.09 o
   1    3    8      68.40      10.47      75.43 o
   5    5    0       6.36       1.06       5.06 o
   8   -3    3      15.64       2.52      15.01 o
   3   -2   -9       6.96       1.33       5.52 o
   3   -9   -2      11.66       1.72      11.39 o
   6   -8    4      -0.27       0.33       0.01 o
   4   -9    4      12.92       2.25      12.64 o
   1    1    9      89.23      13.72     100.48 o
   5   -5   -7      46.86       7.29      46.82 o
   4    3   -8       9.21       1.59       7.97 o
   4   -9   -2      22.20       3.38      19.93 o
   7   -5    5      18.75       2.85      19.10 o
   2   -8   -4     146.83      22.68     128.33 o
   8    0    0      18.22       2.78      14.89 o
   3    7   -3      13.65       2.12      14.91 o
   7   -8   -1       5.37       0.93       4.15 o
   6   -8   -3     173.60      26.73     168.34 o
   4    5    3      11.07       1.92      10.90 o
   4   -1    8      11.07       1.92      11.32 o
   3    6   -6       3.98       0.86       3.27 o
   4   -4   -8      12.39       2.05      12.78 o
   5   -3   -8     451.21      68.66     501.48 o
   8   -5    3       4.51       0.99       5.24 o
   6   -1    6       0.27       0.20       0.13 o
   8   -1   -4      41.88       6.49      38.59 o
   3    1    8      45.07       7.02      44.84 o
   3   -6    8      24.45       3.84      23.69 o
   0    5    7       2.45       0.53       2.97 o
   6    1   -7      18.49       2.98      15.55 o
   6    4   -2       7.09       1.33       7.63 o
   7   -8    2      69.80      11.07      61.32 o
   5    3   -7       1.39       0.27       1.71 o
   4   -5    8     227.94      34.70     220.40 o
   6   -6    6      90.96      13.92      96.07 o
   7   -4   -6       4.84       0.73       3.94 o
   6   -4   -7       8.61       1.52       6.07 o
   0    6    6      70.26      10.80      62.57 o
   6    4   -1      20.54       3.38      18.41 o
   4    6   -4       0.93       0.20       0.83 o
   3    6    3      67.41      10.34      59.62 o
   8   -1    2       1.99       0.53       0.75 o
   8    0   -3      23.79       3.78      19.91 o
   0    2    9       6.43       1.33       5.69 o
   3    7    0       1.19       0.53       1.11 o
   2    0    9       2.72       0.46       1.86 o
   7    0   -6       7.62       1.39       4.86 o
   7    2    1      64.56       9.88      72.85 o
   4    0   -9      29.89       4.57      29.54 o
   7   -2    5      41.35       6.36      44.90 o
   6   -9    1      96.86      14.85      90.44 o
   8   -7    0       4.11       0.86       4.13 o
   5    4   -6     459.06      69.73     444.74 o
   4   -8    6      11.07       1.92       9.67 o
   5   -8   -4      18.22       2.78      16.67 o
   4   -7    7      79.88      12.26      71.20 o
   1   -9   -1       3.31       0.80       2.62 o
   5   -6    7       3.98       0.86       2.79 o
   7    2   -4      86.25      12.99      78.84 o
   5    4    3      13.05       2.19      12.88 o
   4   -1   -9      80.74      12.46      92.41 o
   1   -9    4       9.54       1.59      11.93 o
   5    5   -4      47.98       7.36      44.00 o
   7   -7    4       2.19       0.60       0.51 o
   6   -9    0     120.55      18.43     121.89 o
   8   -6   -3       4.17       0.66       5.30 o
   2   -9   -2     134.96      20.49     133.51 o
   6    4   -3      85.52      13.06      78.04 o
   8   -5   -4      33.80       5.37      32.75 o
   8   -7    1       0.40       0.40       1.08 o
   1   -5    9       9.14       1.46       9.03 o
   8   -7   -1      94.21      14.19     101.79 o
   8   -2    3       2.39       0.60       3.39 o
   5   -9   -2      35.19       5.30      34.66 o
   0    9   -2      31.88       4.90      31.37 o
   0    8    3       0.27       0.27       0.09 o
   3   -3    9       9.81       1.72      11.27 o
   0    9   -1       0.20       0.27       0.04 o
   6   -9    2      44.67       6.89      45.11 o
   4    6    1       1.99       0.53       2.11 o
   1    7    4      10.60       1.86       9.37 o
   7    0    4       2.45       0.53       2.28 o
   3    4    6      88.77      13.79      92.16 o
   8    0    1      58.59       8.95      53.16 o
   1    6   -8      37.04       5.77      41.50 o
   3    7   -4      11.46       1.72      11.91 o
   4    1   -9      46.86       7.29      47.47 o
   0    5   -9      28.96       4.57      30.85 o
   6    4    0      18.29       2.72      14.07 o
   3   -2    9       2.78       0.66       3.95 o
   6    2    4      18.49       2.98      16.66 o
   7    1    3      39.63       6.16      38.66 o
   1    8   -5      80.61      12.46      92.14 o
   6    1    5      20.87       3.38      17.00 o
   7   -8   -2     157.40      23.95     154.09 o
   0    4    8      46.33       7.16      48.27 o
   0    8   -6       8.22       1.39       9.23 o
   5    5    1      16.90       2.58      15.61 o
   7   -6   -5      10.14       1.59      13.33 o
   2    8   -2       5.37       0.93       5.30 o
   7   -6    5     196.60      30.06     208.92 o
   2    4   -9      44.27       6.69      44.84 o
   2    7   -6      18.69       2.85      20.45 o
   3   -6   -7       1.06       0.33       0.93 o
   8   -6    3       1.52       0.33       1.53 o
   8   -3   -5      27.57       4.17      29.34 o
   3   -9    5       0.86       0.13       0.52 o
   3    3   -9     181.11      27.66     183.66 o
   6   -7   -5       4.57       0.86       5.29 o
   6   -9   -1       0.27       0.27       0.17 o
   6   -6   -6      14.97       2.32      16.99 o
   5    0    7      33.33       5.04      31.48 o
   2    8   -1       4.37       0.73       4.72 o
   2   -3   -9       3.91       0.66       2.70 o
   8   -2   -5      11.07       1.92      11.16 o
   3   -7   -6     179.19      27.80     175.45 o
   0    9   -3       9.87       1.72      10.16 o
   2   -5    9       1.92       0.40       0.89 o
   5   -9    4      76.50      11.67      73.78 o
   4    3    6      93.55      14.12      95.08 o
   4   -2   -9     125.93      19.56     143.91 o
   2   -9    5       1.66       0.40       1.61 o
   7   -7   -4      73.05      11.20      81.44 o
   1    7   -7      73.85      11.27      76.71 o
   3    3    7      11.93       2.58      11.58 o
   1   -8   -4     115.51      18.04     106.79 o
   5    2   -8       7.62       1.19       8.87 o
   7   -8    3       7.75       1.39       6.93 o
   3   -4    9       1.66       0.40       2.37 o
   0    7    5     115.91      17.70     100.16 o
   1    8    2      77.29      11.93      77.28 o
   2    5    6       2.65       0.60       2.26 o
   2   -6   -7     114.25      17.44     105.75 o
   2    4    7       3.84       0.60       3.54 o
   2    8   -3      13.72       2.32      13.59 o
   0    9    0      62.04       9.48      59.28 o
   4    4    5      16.04       2.45      12.63 o
   3    5    5       2.39       0.60       1.53 o
   8   -7    2       4.64       0.93       4.25 o
   4   -7   -6       1.79       0.33       1.32 o
   8   -7   -2       1.79       0.33       1.46 o
   2    7    3       4.24       0.86       3.78 o
   4    0    8      66.75      10.27      65.06 o
   3   -3   -9       1.92       0.40       1.49 o
   8    0   -4      23.06       3.78      22.85 o
   3    7    1       0.00       0.27       0.25 o
   4   -6   -7      71.33      11.60      75.73 o
   6    4   -4      95.07      14.45      89.52 o
   1   -3   -9     106.22      16.18     104.38 o
   3   -1    9     109.61      16.71      90.62 o
   9   -4   -1       6.89       1.26       7.10 o
   8   -4   -5       2.12       0.46       1.41 o
   2   -7   -6     316.87      49.74     291.35 o
   5   -4   -8      16.83       2.72      18.05 o
   0    2  -10       0.13       0.27       0.15 o
   4    6   -5      80.61      12.46      81.80 o
   4   -9    5       3.51       0.60       3.89 o
   9   -3   -1       2.65       0.60       4.10 o
   7   -5   -6      59.13       9.01      56.93 o
   8   -4    4      18.62       2.92      11.64 o
   6   -9    3       3.31       0.80       2.03 o
   1    2  -10       0.53       0.33       0.66 o
   7   -1    5      18.02       2.92      14.47 o
   4   -9   -3      -0.13       0.27       0.05 o
   6   -4    7       1.26       0.20       0.96 o
   4   -6    8      74.77      11.53      69.43 o
   6    3    3      19.48       3.11      26.09 o
   3   -9   -3      53.75       8.15      50.81 o
   2    8    0      31.88       4.90      29.92 o
   1    5   -9       7.95       1.46       5.71 o
   6   -1   -8      11.53       1.92      12.51 o
   6    3   -6     131.59      20.23     130.34 o
   6   -3    7       1.66       0.40       1.29 o
   8   -1   -5      13.72       2.32      11.08 o
   8    1   -1       2.65       0.60       3.03 o
   1    0  -10      32.01       4.84      24.99 o
   7    2    2      19.88       3.25      22.21 o
   8    1   -2       1.99       0.53       2.25 o
   6    0    6      26.97       4.31      20.75 o
   9   -3    0     102.51      15.71     100.08 o
   3   -5   -8       0.86       0.33       1.17 o
   4    2    7       2.25       0.53       2.56 o
   7    1   -6      17.63       2.72      13.62 o
   2   -7    8       0.27       0.27       0.17 o
   6   -2   -8      11.53       1.92      15.66 o
   5    5   -5       4.57       0.86       4.68 o
   1    2    9      19.95       3.05      19.11 o
   6   -8    5      73.52      11.47      68.40 o
   1   -9   -2      12.99       2.05      14.71 o
   2   -8    7       7.29       1.39       8.50 o
   6    2   -7     111.07      16.98     101.43 o
   4    2   -9       5.57       0.99       5.35 o
   6    4    1     130.59      20.03     119.54 o
   1   -7    8       1.39       0.40       0.77 o
   2    1    9      73.98      11.47      75.86 o
   7    2   -5      47.52       7.36      47.69 o
   5   -3    8       0.27       0.20       0.05 o
   2   -5   -8       2.12       0.46       2.24 o
   7   -2   -7       0.00       0.27       0.43 o
   9   -4   -2      52.69       8.09      49.29 o
   7    3   -2       2.39       0.60       1.72 o
   6   -8   -4       1.13       0.27       0.80 o
   1   -9    5       2.78       0.66       3.17 o
   9   -3   -2     404.45      61.48     434.65 o
   8   -5    4      60.91       9.35      66.05 o
   2    1  -10      19.22       3.11      18.51 o
   8   -3    4      24.19       3.64      25.53 o
   6   -7    6      41.16       6.23      37.90 o
   6   -5   -7       0.53       0.27       1.04 o
   5   -8    6       0.73       0.27       0.54 o
   7    3   -1      24.78       3.91      22.52 o
   5   -4    8      51.17       7.95      48.36 o
   9   -5   -1       7.09       1.33       6.75 o
   9   -5    0      12.26       1.86       8.36 o
   0    9   -4     167.45      25.54     189.01 o
   8   -1    3       0.27       0.27       0.44 o
   2    0  -10      62.31       9.61      61.84 o
   3   -8   -5     120.43      18.44     120.33 o
   3    5   -8      48.05       7.49      38.53 o
   5    3    5      71.06      10.94      78.09 o
   2    6    5      45.67       6.96      41.50 o
   6   -9   -2      59.19       9.74      55.61 o
   0    3  -10       1.26       0.20       1.67 o
   3  -10    1     110.47      16.91     106.26 o
   4   -8   -5      62.97       9.68      60.30 o
   7   -1   -7       0.93       0.20       1.64 o
   8    0    2      85.66      12.99      83.39 o
   2    8   -4      25.25       3.91      28.17 o
   3    7   -5       0.86       0.13       0.59 o
   8   -6   -4       1.99       0.53       1.70 o
   3   -8    7       6.96       1.33       6.23 o
   4  -10    1       4.77       0.73       5.08 o
   6   -5    7      31.54       4.71      33.62 o
   9   -4    1       5.23       0.93       2.39 o
   0    0   10       2.52       0.46       1.91 o
   1   -2   10      28.30       4.44      38.85 o
   6    0   -8      56.14       8.62      57.15 o
   3  -10    2       4.97       0.80       2.96 o
   8    1    0       0.93       0.20       0.49 o
   5    2    6      26.11       4.17      21.31 o
   4    5   -7      85.00      13.79      87.78 o
   1    5    7     196.28      30.52     189.32 o
   2    3    8       2.85       0.46       2.99 o
   4    4   -8      25.65       4.04      25.96 o
   7   -8   -3       2.39       0.60       2.28 o
   1   -6   -7       0.60       0.40       0.28 o
   7   -3   -7       0.86       0.13       1.09 o
   5   -7   -6      65.63      10.08      71.11 o
   1   -8    7       1.33       0.27       1.68 o
   9   -2   -1     110.67      17.04     104.59 o
   3   -5    9      64.70      10.08      64.22 o
   8    1   -3      29.95       4.77      30.40 o
   5   -9   -3     107.69      16.58      97.11 o
   4  -10    2      13.91       2.12      11.90 o
   5   -7    7      12.85       2.12      12.19 o
   7    3   -3     139.49      21.29     132.21 o
   4    6    2      58.33       9.01      59.67 o
   0    9    1       0.33       0.20       0.31 o
   7   -4    6       1.66       0.40       1.64 o
   4   -5   -8       4.24       0.86       4.04 o
   6   -2    7       3.51       0.60       3.70 o
   4   -3   -9      59.66       9.28      69.64 o
   5   -2    8      17.10       2.58      15.42 o
   2   -9   -3     118.65      18.50     110.37 o
   2    2  -10       5.04       0.73       4.89 o
   3    6   -7      84.86      13.19      87.56 o
   3    2    8      16.43       2.52      17.07 o
   4    5    4       0.13       0.20       0.04 o
   3   -7    8       5.96       1.19       3.99 o
   1   -1   10      17.96       2.72      19.57 o
   1    3  -10      25.45       3.98      18.81 o
   9   -3    1      14.05       2.32      13.37 o
   9   -5   -2      16.43       2.52      24.83 o
   9   -5    1      11.07       1.92       8.09 o
   5    5    2     250.24      38.24     229.65 o
   6   -3   -8     138.43      21.29     150.16 o
   1   -3   10      45.93       7.69      53.09 o
   4  -10    0       2.72       0.46       2.43 o
   1    6    6     238.67      36.38     215.05 o
   5   -6   -7       1.33       0.27       0.77 o
   9   -2   -2       0.93       0.20       0.76 o
   8   -7    3      46.53       7.22      53.34 o
   7    3    0      13.78       2.12      17.62 o
   3  -10    0      27.70       4.17      31.06 o
   9   -2    0       0.07       0.20       0.33 o
   0    3    9      16.43       2.78      17.42 o
   7   -7    5     201.76      30.79     187.93 o
   7   -3    6       2.65       0.60       2.06 o
   8   -7   -3       6.03       0.99       5.30 o
   8   -5   -5      78.43      11.80      83.38 o
   5   -1   -9       0.13       0.20       0.13 o
   0    7   -8      10.67       1.66      11.17 o
   5   -5    8      37.05       5.77      42.41 o
   1   -7   -6      92.69      14.12      80.58 o
   1   -1  -10      14.45       2.45      13.92 o
   2   -8   -5      26.84       4.31      25.29 o
   2    6   -8      10.53       1.99       9.25 o
   1   -5   -8       4.51       0.73       1.29 o
   7   -5    6       5.96       1.19       4.25 o
   9   -3   -3     109.55      17.18     106.92 o
   2   -1  -10      42.95       6.50      36.33 o
   7   -9    1     248.78      38.04     256.06 o
   3    0    9     243.80      37.31     214.95 o
   7   -8    4     141.83      21.82     138.74 o
   7   -9    0      13.65       2.12      12.50 o
   3    6    4      92.43      14.12      79.64 o
   1    8   -6       9.81       1.52      10.49 o
   8   -8    0       4.70       0.73       6.86 o
   5    0   -9      33.40       5.24      33.32 o
   1   -6    9     152.12      23.42     153.73 o
   3  -10    3       0.07       0.20       0.28 o
   8   -6    4       2.19       0.73       4.20 o
   2  -10    2       9.61       1.46       9.94 o
   2  -10    1       0.27       0.20       0.13 o
   9   -4   -3      55.28       8.48      52.19 o
   8   -2    4       4.24       0.86       5.19 o
   5    4   -7     183.21      27.80     182.93 o
   2    8    1       3.45       0.73       1.16 o
   1    4    8      19.75       3.18      17.60 o
   6    4   -5      41.49       6.30      40.66 o
   5    4    4      96.95      14.79      92.74 o
   5   -9    5       6.69       1.06       5.28 o
   5  -10    1       0.66       0.40       1.11 o
   8   -8    1     130.86      19.96     122.75 o
   5   -8   -5      17.49       2.85      16.59 o
   4  -10    3       9.21       1.59       6.28 o
   7    0   -7     236.48      37.64     240.40 o
   8    0   -5      13.58       2.05      12.59 o
   3    7    2       7.29       1.39       7.67 o
   3    0  -10       0.33       0.27       0.11 o
   3    4   -9      93.30      14.26      86.97 o
   6   -9    4      57.53       8.95      47.89 o
   2   -6    9     183.21      27.80     183.22 o
   5   -2   -9      59.53       9.15      71.45 o
   1    9   -2      26.37       4.17      23.35 o
   8   -8   -1      33.67       5.10      34.09 o
   4   -3    9       0.66       0.20       0.54 o
   0    8    4       1.52       0.27       1.55 o
   5  -10    2      63.37       9.81      60.24 o
   3   -9    6       7.02       1.13       7.22 o
   3    1  -10      23.39       3.58      24.36 o
   4   -8    7       2.72       0.46       2.08 o
   8    1    1       7.95       1.46       8.59 o
   5  -10    0       7.49       1.13       6.52 o
   2   -9    6      41.09       6.43      36.88 o
   7    1    4      11.99       1.92       8.92 o
   5    3   -8       9.28       1.39       9.33 o
   7   -4   -7       1.39       0.27       1.35 o
   7   -9    2      41.16       6.23      37.92 o
   0    6   -9      85.53      13.06      81.13 o
   9   -2   -3      52.76       8.02      59.94 o
   5    1    7      16.10       2.45      13.80 o
   7    3   -4      40.43       6.36      41.62 o
   1    9   -1       4.57       0.86       5.49 o
   1    8    3       5.76       1.13       5.02 o
   9   -4    2      99.47      15.25      93.31 o
   6    1   -8       6.10       0.99       5.63 o
   7   -9   -1      49.51       7.62      47.93 o
   6   -6    7      37.18       5.63      32.05 o
   2  -10    3       5.17       0.86       3.61 o
   2  -10    0      27.83       4.44      26.95 o
   2    5   -9      37.78       5.96      38.42 o
   1    0   10      58.00       9.02      63.74 o
   8    1   -4       1.66       0.27       1.11 o
   9   -2    1       6.89       1.26       3.78 o
   4  -10   -1      42.35       6.56      41.60 o
   8   -2   -6      22.40       3.45      23.84 o
   8   -3   -6      64.37       9.68      55.04 o
   0    8   -7      22.93       3.51      21.10 o
   0    1   10       0.13       0.27       0.37 o
   4    1    8       0.07       0.13       0.00 o
   9   -6    1       0.40       0.33       0.04 o
   2    7   -7       3.11       0.80       3.01 o
   7   -2    6      32.61       5.04      23.94 o
   1   -4   10       2.58       0.66       3.15 o
   0    9   -5      57.07       8.62      69.14 o
   6    4    2       3.31       0.80       2.83 o
   4   -2    9       3.78       0.80       2.54 o
   7   -7   -5       0.66       0.20       0.39 o
   5    6   -2       1.46       0.27       1.80 o
   1    9   -3     129.21      19.70     133.63 o
   3   -1  -10       2.72       0.46       1.78 o
   4    6   -6      87.39      13.46      91.42 o
   3  -10   -1      19.61       3.05      17.55 o
   9   -5   -3      44.08       6.63      49.38 o
   5   -1    8      28.03       4.24      29.42 o
   9   -5    2      23.59       3.64      20.78 o
   2    8   -5      56.94       8.75      62.46 o
   5    1   -9      30.29       4.77      29.34 o
   3   -4   -9      41.49       6.30      43.29 o
   2   -2   10       1.79       0.33       0.65 o
   4    3   -9     106.84      16.12     114.51 o
   7    0    5       6.10       1.19       6.51 o
   8   -8    2       5.63       1.06       5.93 o
   9   -1   -1      11.86       1.99      12.67 o
   4    7   -2       1.19       0.33       0.57 o
   7    3    1       1.72       0.33       1.30 o
   6   -1    7       0.00       0.20       0.01 o
   9   -3    2      33.27       5.24      30.80 o
   5    6   -1       8.35       1.33      10.91 o
   7   -6   -6       1.86       0.27       1.66 o
   9   -6   -2      24.39       3.71      27.87 o
   5   -5   -8       6.56       1.19       7.66 o
   6    2    5       8.48       1.26       9.81 o
   1    7    5       0.00       0.20       0.09 o
   6   -9   -3       7.69       1.19       6.85 o
   9   -1   -2       1.52       0.27       1.27 o
   5    5   -6      77.31      11.93      66.73 o
   7    2    3      19.48       3.11      22.95 o
   5    6   -3       0.00       0.20       0.05 o
   4   -7    8       0.86       0.13       0.01 o
   6   -4   -8       1.72       0.33       1.65 o
   4    7   -1      55.15       8.49      57.36 o
   4   -9    6      -0.07       0.13       0.00 o
   1   -9   -3      24.92       4.11      24.52 o
   3  -10    4       1.59       0.33       0.32 o
   5  -10    3      15.44       2.45      15.23 o
   4   -9   -4       4.04       0.66       3.91 o
   2    7    4       4.04       0.66       4.41 o
   7    2   -6      21.93       3.31      18.47 o
   4    7   -3      10.27       1.59      11.41 o
   1    9    0      43.01       6.89      42.23 o
   1   -9    6      11.26       1.99       8.42 o
   0    9    2       0.46       0.20       0.60 o
   6   -7   -6     100.67      15.45      97.65 o
   9   -1    0       6.63       1.33       4.99 o
   5  -10   -1       0.00       0.20       0.16 o
   8   -1   -6       2.85       0.46       2.64 o
   5   -6    8      66.43      10.21      66.19 o
   0    6    7     104.06      16.05     106.34 o
   8   -8   -2       8.68       1.33      10.59 o
   8   -4   -6      45.87       7.03      40.91 o
   3   -6    9       5.10       0.86       3.74 o
   3   -9   -4       5.43       0.86       4.91 o
   8    0    3       0.00       0.20       0.43 o
   3    7   -6       7.09       1.33       8.87 o
   2   -2  -10      24.52       3.98      29.70 o
   9   -3   -4      90.65      13.86      97.14 o
   2   -1   10       1.26       0.20       1.24 o
   1   -8   -5       1.06       0.20       1.01 o
   2    2    9       0.40       0.27       0.00 o
   1  -10    2       0.33       0.20       0.02 o
   1   -4   -9      77.78      12.00      83.00 o
   5   -3   -9      66.76      10.28      78.64 o
   6    5   -2      14.98       2.32      15.38 o
   4  -10    4       0.07       0.13       0.02 o
   8   -4    5      26.90       4.11      27.26 o
   6    1    6       0.99       0.27       0.98 o
   6    3    4       0.33       0.20       0.31 o
   1    7   -8       1.92       0.40       1.63 o
   7   -8   -4      47.13       7.16      38.85 o
   1  -10    1       0.73       0.13       0.78 o
   7   -9    3      37.18       5.63      33.79 o
   4   -5    9      82.95      12.53      79.84 o
   9   -4   -4      27.37       4.11      22.60 o
   0    5    8       6.82       1.13       5.95 o
   2   -4   10       0.86       0.13       0.63 o
   4   -4   -9       0.33       0.20       0.03 o
   8   -7    4       8.55       1.46       9.54 o
   2  -10    4       0.60       0.20       0.37 o
   6    5   -1       1.26       0.20       1.14 o
   7   -9   -2      60.00       9.28      59.21 o
   8   -1    4      58.40       8.88      60.81 o
   2  -10   -1      10.34       1.66      12.11 o
   9   -6    2      70.94      10.94      63.34 o
   1    9   -4     104.92      16.51     135.55 o
   8   -6   -5       0.53       0.27       0.48 o
   6   -8    6      12.46       1.92      10.59 o
   8   -5    5       0.60       0.33       0.30 o
   5    6    0      80.10      12.33      67.34 o
   9   -1   -3      11.99       1.92      10.89 o
   6   -6   -7       8.08       1.46       9.12 o
   8   -7   -4       0.20       0.13       0.00 o
   6  -10    1      13.39       2.05      12.78 o
   1    3    9       8.35       1.33      13.19 o
   4   -1    9      54.75       8.29      55.64 o
   7    1   -7      14.31       2.19      15.53 o
   6   -8   -5       2.92       0.53       1.95 o
   6    5   -3      12.79       1.99      10.03 o
   2    8    2       0.00       0.20       0.02 o
   4    6    3     173.22      27.54     161.44 o
   9   -2   -4       0.53       0.33       0.57 o
   5   -9   -4       2.85       0.73       2.42 o
   8    2   -2      30.75       4.84      34.00 o
   4    7    0      44.94       7.09      44.83 o
   1  -10    3       0.07       0.20       0.75 o
   8   -3    5      27.37       4.11      26.93 o
   3    8   -2       0.13       0.27       0.24 o
   6  -10    0      42.02       6.50      44.85 o
   8    2   -1       7.62       1.19       7.86 o
   0    7    6       6.56       1.19       6.52 o
   5    6   -4      32.87       5.04      31.87 o
   5    5    3      12.32       1.92      11.33 o
   3    4    7      27.17       4.37      27.20 o
   9   -2    2       1.79       0.33       1.43 o
   3    1    9      55.82       8.62      45.00 o
   8    1    2      10.93       1.66       7.79 o
   6  -10    2       2.05       0.60       2.20 o
   7    3   -5       5.57       0.99       5.08 o
   4  -10   -2       1.39       0.27       1.54 o
   4    7   -4       4.64       0.93       5.91 o
   3   -7   -7       8.41       1.46       8.00 o
   8   -8    3      18.49       2.98      17.83 o
   4    0  -10      32.41       4.97      33.93 o
   4    4    6       8.02       1.26      10.41 o
   3    5    6       0.40       0.13       0.57 o
   7   -5   -7      16.96       2.65      12.35 o
   9   -6   -3       9.47       1.46       7.55 o
   1  -10    0       4.77       0.73       4.92 o
   3    8   -1      10.34       1.66       9.07 o
   6    4   -6     278.01      42.33     251.64 o
   1    1   10     155.89      23.82     166.97 o
   2   -9   -4       3.91       0.66       4.09 o
   9   -1    1       4.04       0.66       3.60 o
   7   -8    5       0.53       0.33       0.39 o
   3    8   -3      42.55       6.63      42.17 o
   7   -1    6       1.46       0.27       1.32 o
   9   -4    3      48.26       7.56      46.55 o
   8    1   -5      80.70      12.33      81.31 o
   4   -7   -7       8.02       1.26       8.12 o
   5   -8    7       0.13       0.13       0.01 o
   3  -10   -2      13.39       2.05      11.02 o
   4   -1  -10      16.50       2.72      14.47 o
   4    3    7       2.52       0.46       1.04 o
   6   -9    5      42.89       6.63      40.38 o
   8    2   -3      49.52       7.62      45.44 o
   1   -5   10      20.48       3.25      15.56 o
   6    5    0       6.96       1.06       6.70 o
   9   -5   -4     104.33      15.98      97.34 o
   9   -5    3      21.60       3.31      21.44 o
   6   -7    7       0.00       0.20       0.00 o
   3   -6   -8       0.00       0.20       0.03 o
   2   -8    8      30.42       4.77      27.26 o
   1    9    1      49.52       7.62      45.86 o
   2    5    7       7.88       1.39       7.39 o
   8    2    0      44.41       6.96      39.83 o
   8    0   -6      97.03      14.86     106.81 o
   3    7    3       9.74       1.66      11.25 o
   8   -6    5       1.13       0.27       0.87 o
   5    0    8      41.83       6.30      37.61 o
   0    2   10       0.53       0.27       0.30 o
   4    5   -8      25.52       3.84      25.21 o
   1    8   -7       1.72       0.33       0.77 o
   5  -10   -2      13.39       2.05      11.07 o
   5   -9    6       6.69       1.06       7.00 o
   7   -7    6      57.68       8.95      44.31 o
   6  -10   -1     103.01      15.72     102.94 o
   2   -7   -7      16.23       2.45      13.09 o
   6    5   -4      35.66       5.63      37.92 o
   7   -2   -8      14.58       2.45      12.88 o
   4   -8   -6       4.97       0.80       4.11 o
   3   -8   -6      49.98       7.95      46.10 o
   8   -8   -3      38.64       5.83      40.30 o
   9   -3    3       1.19       0.20       0.49 o
   1   -8    8      26.91       4.11      26.90 o
   4   -6   -8       1.19       0.20       1.20 o
   0    9   -6      19.88       3.25      20.45 o
   2    8   -6       8.15       1.26       8.37 o
   3    6   -8       9.87       1.72      10.23 o
   2   -6   -8       7.02       1.13       8.28 o
   3   -3   10       1.39       0.27       1.64 o
   3   -8    8      51.57       8.09      50.24 o
   7   -1   -8       8.75       1.46      10.71 o
   4    5    5      16.37       2.65      18.79 o
   9    0   -1       0.27       0.20       0.02 o
   0    4    9       4.84       0.73       5.73 o
   3    8    0       1.26       0.20       1.27 o
   9   -1   -4      13.12       1.99       9.21 o
   6  -10    3      74.47      11.47      71.58 o
   6    0    7       1.52       0.27       1.52 o
   6   -4    8       0.73       0.13       0.34 o
   5    3    6       3.91       0.66       4.04 o
   9    0   -2       0.13       0.20       0.07 o
   8   -2    5       6.63       1.33       6.03 o
   5    6    1      45.08       7.03      45.73 o
   2   -5   10       6.56       1.19       7.33 o
   6    4    3       0.33       0.20       0.98 o
   2    4    8       0.00       0.20       0.17 o
   2    6    6       1.92       0.40       1.69 o
   1   -7    9       0.60       0.33       0.00 o
   6   -1   -9      19.42       2.98      17.00 o
   2   -7    9     110.25      16.78     113.09 o
   7    4   -2      17.83       2.85      15.67 o
   3   -2   10      21.14       3.38      18.54 o
   6   -3    8       9.74       1.66       8.32 o
   4   -6    9       0.00       0.20       0.10 o
   1    9   -5      44.15       6.70      41.52 o
   7   -9    4      16.96       2.65      15.04 o
   6   -5   -8     107.66      16.45      92.69 o
   4   -2  -10      58.74       8.88      63.19 o
   4    7    1      34.07       5.30      33.69 o
   7    4   -1       0.46       0.20       0.06 o
   5   -7   -7      36.85       5.63      36.85 o
   6   -2   -9       8.02       1.26       8.22 o
   2   -9    7       5.70       0.93       3.59 o
   4  -10    5       0.33       0.07       0.20 o
   2  -10    5     102.68      15.72     100.70 o
   3    6    5       5.23       0.93       4.81 o
   7   -4    7      43.35       6.70      38.03 o
   6   -9   -4      51.11       7.69      56.00 o
   7   -9   -3     345.66      52.49     384.76 o
   3   -9    7       1.79       0.33       2.38 o
   1    8    4       4.90       0.80       4.51 o
   1  -10   -1       2.32       0.40       2.33 o
   4    6   -7       0.27       0.27       0.11 o
   9   -3   -5      32.34       4.90      33.16 o
   8    2   -4      47.13       7.16      47.89 o
   5    4    5      22.33       3.58      25.35 o
   5    6   -5       0.53       0.33       0.19 o
   7    4   -3       8.22       1.39       8.66 o
   9    0    0       0.00       0.20       0.06 o
   2   -3  -10      70.69      10.68      63.55 o
   6   -5    8       2.72       0.46       3.83 o
   6    0   -9       8.15       1.26       5.40 o
   0    9    3       2.85       0.46       3.07 o
   4    7   -5      17.89       2.98      21.70 o
   2   -8   -6       7.16       1.13       5.76 o
   9    0   -3       4.24       0.86       5.88 o
   7    1    5       0.86       0.13       0.55 o
   0   10   -2       7.42       1.13       7.54 o
   0    8    5      22.60       3.51      21.29 o
   5    5   -7      16.96       2.65      18.23 o
   6    5    1       0.86       0.13       0.63 o
   9   -1    2       0.93       0.20       0.73 o
   8    2    1       5.83       0.93       6.83 o
   7    2    4      13.65       2.12      10.09 o
   2    9   -2     111.06      17.12      92.66 o
   7   -7   -6       1.39       0.27       1.80 o
   8   -8    4      40.90       6.36      40.60 o
   2    7   -8      12.06       1.86      13.40 o
   9   -2    3       0.27       0.20       0.37 o
   7    4    0      25.98       4.04      21.05 o
   3    7   -7      11.20       1.86      10.58 o
   1   -9    7      43.62       6.83      39.23 o
   0   10   -3      63.32       9.75      60.18 o
   1   -7   -7     305.06      46.90     311.72 o
   2    9   -1      58.61       8.95      55.39 o
   4  -10   -3      57.95       8.88      69.27 o
   6    5   -5      15.51       2.52      15.10 o
